# Supplementary material for: Salmonella enterica serovar Typhimurium inhibits the innate immune response and promotes apoptosis in a ribosomal/TRP53-dependent manner in swine neutrophils
Source: Vet Res. 2020 Aug 27;51:105. doi: 10.1186/s13567-020-00828-3 (PMC7450969; doi:10.1186/s13567-020-00828-3)
Supplement: Supplementary file 1 — Additional file 1. Sequencing matrix, the information on total number of reads, sequencing depth, coverage, processed data, and etc. [file 13567_2020_828_MOESM1_ESM.xlsx]

## Sheet: All Samples
Sample_ID	Sample_Name	Total Reads	Not Aligned Reads	Not Aligned Reads Percentage	Aligned Reads	Aligned Read Percentige	Total of Genes (Reads >= 5)	Sequencing Depth	Coverage
sample_0	Zero_Hour_1	26697210	6138345	22.9925	20558865	77.0075	13214	464X	93.3852
sample_1	Zero_Hour_2	27312806	4631252	16.9563	22681554	83.0437	13371	346X	94.4947
	Zero_Hour_3	18225476	4344568	23.8379	13880908	76.1621	12918	336X	91.2933
	Zero_Hour_4	22472279	5377811	23.9309	17094468	76.0691	13075	411X	92.4028
	Zero_Hour_5	17382798	3534421	20.3329	13848377	79.6671	12922	273X	91.3216
	Zero_Hour_6	26118585	6481938	24.8173	19636647	75.1827	13253	489X	93.6608
	Eight_HPI_1	22781172	4173051	18.318	18608121	81.682	13571	307X	95.9081
	Eight_HPI_2	30717522	7007705	22.8134	23709817	77.1866	13691	511X	96.7562
	Eight_HPI_3	20905308	5005095	23.9417	15900213	76.0583	13389	373X	94.6219
	Eight_HPI_4	28975608	7763764	26.7941	21211844	73.2059	13614	570X	96.212
	Eight_HPI_5	26951473	5289012	19.6242	21662461	80.3758	13670	386X	96.6078
	Eight_HPI_6	28981035	5638808	19.4569	23342227	80.5431	13704	411X	96.8481

## Sheet: Average
Matrix	Total Reads	Not Aligned Reads	Not Aligned Reads Percentage	Aligned Reads	Aligned Read Percentige	Total of Genes	Sequencing Depth	Coverage
Average	2.47934e+07	5.44881e+06	21.9847	1.93446e+07	78.0153	13366	406.913	94.4594
Max	30717522	7763764	26.7941	23709817	83.0437	13704	570.278	96.8481
Min	17382798	3534421	16.9563	13848377	73.2059	12918	273.52	91.2933

## Sheet: Reads_Count
ID_REF	Zero_Hour_1	Zero_Hour_2	Zero_Hour_3	Zero_Hour_4	Zero_Hour_5	Zero_Hour_6	Eight_HPI_1	Eight_HPI_2	Eight_HPI_3	Eight_HPI_4	Eight_HPI_5	Eight_HPI_6
ENSSSCT00000000007	625	1222	2936	1026	412	1207	974	716	699	742	931	1119
ENSSSCT00000000008	779	1042	694	733	388	877	1429	755	1267	904	1163	1051
ENSSSCT00000000010	822	1781	552	1150	923	696	1588	2224	1084	3268	333	2189
ENSSSCT00000000011	968	1452	359	665	309	320	1236	402	512	366	506	464
ENSSSCT00000000015	1316	1075	852	726	1210	927	637	1505	998	1629	1155	574
ENSSSCT00000000020	4449	2060	1541	1621	1790	1510	1098	1444	1275	1541	2171	4552
ENSSSCT00000000025	2102	2155	1150	996	165	843	2834	1666	305	1010	2836	899
ENSSSCT00000000035	3603	3522	4386	632	2040	1146	3814	3824	851	3134	3011	3628
ENSSSCT00000000048	406	649	490	232	152	288	223	293	536	328	434	285
ENSSSCT00000000049	105	227	140	190	136	152	271	389	471	272	312	175
ENSSSCT00000000051	695	798	1233	561	727	1761	1335	1743	79	539	1441	896
ENSSSCT00000000065	593	246	122	207	113	111	698	159	294	218	257	390
ENSSSCT00000000067	170	964	161	757	602	610	2684	1134	588	958	954	1068
ENSSSCT00000000068	3018	1775	550	1090	1736	1812	2312	644	827	1067	3619	1549
ENSSSCT00000000069	2016	4060	534	154	396	793	194	992	880	1033	787	713
ENSSSCT00000000070	526	1190	407	814	480	1393	1073	1455	936	687	2201	1189
ENSSSCT00000000080	223	6074	811	882	938	1328	1024	773	774	1298	1619	1045
ENSSSCT00000000088	4311	8903	4131	4281	2541	4034	1233	6444	12647	7362	2749	3645
ENSSSCT00000000093	2111	898	1464	1424	645	1066	1232	1112	1301	1094	1284	2049
ENSSSCT00000000098	2069	1668	868	2008	1361	3620	4111	1075	660	796	5543	3472
ENSSSCT00000000109	2005	818	1508	1411	1047	1204	452	894	707	979	572	899
ENSSSCT00000000111	317	734	282	490	211	430	5640	1340	662	1490	1452	2134
ENSSSCT00000000112	1086	1488	1533	466	1128	1904	1018	944	37	735	883	1049
ENSSSCT00000000117	1342	1001	630	988	355	959	2006	1432	734	2148	1221	709
ENSSSCT00000000120	1201	2489	840	840	1304	1104	1555	1788	1439	458	1098	1569
ENSSSCT00000000127	2072	2856	1142	2359	627	2657	2482	1430	803	1416	624	2426
ENSSSCT00000000136	53613	11928	18024	29529	42717	87756	1124	4564	13126	11270	3808	4972
ENSSSCT00000000139	180	484	274	495	428	474	586	812	567	895	658	795
ENSSSCT00000000142	2978	8446	9935	9186	13176	13113	20949	17441	14998	8671	19083	15378
ENSSSCT00000000147	535	434	143	336	203	293	1066	731	362	293	430	511
ENSSSCT00000000150	1526	3322	3942	2224	3019	3731	3080	6857	6747	2432	1918	2412
ENSSSCT00000000164	271	401	188	396	221	363	1565	687	1175	753	1123	917
ENSSSCT00000000167	372	681	268	557	393	352	1988	1089	1960	803	371	678
ENSSSCT00000000170	1183	551	1632	610	351	797	451	992	677	1203	589	744
ENSSSCT00000000180	12658	3582	1595	10292	4393	9430	1741	1311	1615	2260	11065	11224
ENSSSCT00000000184	1088	675	784	700	342	1960	796	804	1852	1266	2493	1417
ENSSSCT00000000185	779	852	497	913	544	777	1425	4791	1494	1301	945	1161
ENSSSCT00000000189	602	568	560	301	364	404	1339	701	1042	376	546	514
ENSSSCT00000000191	1276	1606	1744	1326	1680	2100	1196	2584	1699	2359	2282	2986
ENSSSCT00000000192	1166	1143	348	1096	1154	2421	810	1702	1016	1015	2223	2281
ENSSSCT00000000194	1628	1234	1443	1069	1439	2299	1266	2479	1365	1880	2059	1755
ENSSSCT00000000195	1261	1109	524	1195	601	970	334	975	278	584	835	842
ENSSSCT00000000199	909	740	2274	664	770	1093	1095	2546	184	2369	1871	1015
ENSSSCT00000000200	695	1606	7412	954	850	682	1525	1767	1089	1425	909	625
ENSSSCT00000000203	140	8529	81	59	73	1566	1176	163	146	147	1518	6172
ENSSSCT00000000208	2446	339	1746	1945	1650	2425	3186	2607	2691	2717	4741	2931
ENSSSCT00000000211	1886	1437	1337	892	1371	1577	1534	3457	1322	1867	2300	2370
ENSSSCT00000000219	852	2754	495	1039	1974	2328	1383	1954	735	1569	1491	1089
ENSSSCT00000000226	1361	987	1472	757	731	2285	373	755	1004	1044	1920	2699
ENSSSCT00000000227	788	2131	1488	1088	797	1692	803	1040	653	777	1426	1256
ENSSSCT00000000232	1016	344	1778	921	864	1973	703	710	1206	1214	1708	1515
ENSSSCT00000000236	967	1386	974	822	1619	1588	1585	2225	1357	740	2056	1327
ENSSSCT00000000251	2988	1717	898	1988	3147	2136	1056	4010	2953	2530	3026	2201
ENSSSCT00000000255	794	1527	1324	1361	1155	1563	246	869	97	273	252	346
ENSSSCT00000000259	1089	1368	525	675	338	692	888	673	746	894	1978	803
ENSSSCT00000000267	1177	353	455	568	1668	546	2400	4949	5203	6942	2513	4766
ENSSSCT00000000270	2502	1188	767	2040	921	3589	1054	2454	79	2386	778	1573
ENSSSCT00000000273	595	590	294	566	326	359	1508	2270	810	1716	683	770
ENSSSCT00000000279	1075	799	964	788	448	925	841	2664	938	1517	1141	1253
ENSSSCT00000000280	960	425	146	516	259	617	381	378	402	536	883	694
ENSSSCT00000000284	1166	1209	188	247	547	1401	1247	1157	1053	926	932	1107
ENSSSCT00000000287	1223	4394	199	1074	296	540	373	484	816	478	787	755
ENSSSCT00000000292	3130	4450	9603	2893	7755	2332	2430	5556	2666	6458	2365	2774
ENSSSCT00000000295	1264	1386	1111	2282	813	1727	1029	2994	3248	670	4329	1111
ENSSSCT00000000296	751	948	1606	1069	1404	893	655	1126	190	1067	1237	952
ENSSSCT00000000298	1567	1342	1478	700	1070	2442	365	896	337	1226	1651	1155
ENSSSCT00000000299	415	939	708	522	1584	886	1206	1442	1180	1631	1269	726
ENSSSCT00000000300	1169	1568	1787	1705	1127	2649	429	1055	361	1268	1001	772
ENSSSCT00000000302	2584	1700	2226	3192	880	1324	1458	989	732	1034	2101	3801
ENSSSCT00000000312	1690	2910	3247	1486	2338	2863	3354	33650	2200	2867	3564	5074
ENSSSCT00000000314	5471	1401	1690	3366	1165	2996	907	559	437	586	668	1260
ENSSSCT00000000319	971	917	1097	1079	713	1786	1483	1304	99	1113	959	1206
ENSSSCT00000000381	2498	2979	1265	1422	2440	1019	4844	31295	4142	10603	9508	7380
ENSSSCT00000000384	1439	776	1716	1690	1546	1579	1886	2165	310	1150	977	1444
ENSSSCT00000000386	1683	1118	499	837	549	609	862	1298	990	960	926	1012
ENSSSCT00000000388	1793	1438	498	707	1035	902	3830	2338	2590	1964	1563	1853
ENSSSCT00000000391	753	1422	231	860	692	1158	862	1388	57	1183	413	1202
ENSSSCT00000000393	1154	2057	1426	1418	1525	1655	622	635	597	564	1745	642
ENSSSCT00000000394	276	17	197	131	6	45	193	32	166	37	46	82
ENSSSCT00000000402	624	1011	417	350	498	791	994	896	136	850	810	866
ENSSSCT00000000407	428	160	91	133	68	451	751	224	1147	239	824	489
ENSSSCT00000000408	1089	2102	307	631	388	789	648	463	880	695	733	1086
ENSSSCT00000000425	4417	182	227	217	108	244	438	651	377	169	297	207
ENSSSCT00000000431	949	684	518	389	256	492	495	412	354	350	676	543
ENSSSCT00000000432	2139	1530	677	800	1503	1715	2065	770	1284	5581	2870	1285
ENSSSCT00000000433	1013	1328	578	621	493	1224	3647	4303	273	3103	1237	2711
ENSSSCT00000000434	2098	1261	1424	1241	1463	2076	1133	3595	2061	1662	836	756
ENSSSCT00000000439	1452	617	1199	547	325	790	1812	902	849	713	1726	817
ENSSSCT00000000446	698	2134	535	393	436	553	1236	801	743	1516	2076	1115
ENSSSCT00000000460	1335	1141	1142	588	448	1172	934	754	941	984	1332	1087
ENSSSCT00000000472	8381	21562	77468	46540	38057	21387	10219	25661	3037	11657	10786	32720
ENSSSCT00000000489	1127	1407	391	657	939	333	830	1214	881	925	1724	814
ENSSSCT00000000492	474	493	485	255	335	254	4155	758	248	1208	1700	1709
ENSSSCT00000000500	472	990	440	165	199	640	951	642	773	670	807	640
ENSSSCT00000000517	320	929	507	318	212	760	621	577	384	427	324	280
ENSSSCT00000000520	3498	859	810	2006	1611	1517	582	1625	610	990	531	915
ENSSSCT00000000563	680	64	311	608	454	295	2278	1568	3745	4508	3345	6010
ENSSSCT00000000564	903	3195	532	348	546	991	767	1996	774	1115	307	1153
ENSSSCT00000000565	1224	2021	701	534	700	1330	507	1418	307	674	754	903
ENSSSCT00000000570	384	940	219	785	298	381	8007	2496	4642	3038	2943	5730
ENSSSCT00000000576	1068	169	466	563	642	716	1045	5902	1338	1332	1630	2037
ENSSSCT00000000588	520	944	1384	1392	415	578	89	592	582	442	464	439
ENSSSCT00000000590	610	509	288	136	326	191	184	609	129	69	160	638
ENSSSCT00000000596	728	675	767	566	593	1130	955	906	328	397	699	546
ENSSSCT00000000597	2734	2018	1815	2015	1996	1887	1919	5145	2748	3010	1858	4755
ENSSSCT00000000609	423	1774	573	570	507	937	570	1570	1583	804	1094	1494
ENSSSCT00000000614	1137	3824	2554	1901	1728	1421	518	986	421	1308	1074	1260
ENSSSCT00000000620	59	32	11	10	4	115	152	27	40	38	191	123
ENSSSCT00000000624	242	632	913	946	550	443	1566	1174	789	928	732	310
ENSSSCT00000000627	1692	3281	457	1217	707	9826	4283	2638	1030	941	3424	312774
ENSSSCT00000000630	961	1393	179	382	564	1170	7078	745	877	1118	2045	1932
ENSSSCT00000000633	1397	1478	281	719	615	1445	2281	992	549	791	1015	1672
ENSSSCT00000000636	724	751	2701	796	963	1584	505	1266	281	808	1311	3439
ENSSSCT00000000644	752	613	309	671	596	651	1853	997	852	1124	1079	928
ENSSSCT00000000645	1198	2105	293	497	306	702	2211	1143	1832	1133	1149	1840
ENSSSCT00000000665	844	994	697	304	487	460	2764	1349	1056	981	1169	889
ENSSSCT00000000669	1560	802	1447	1262	1250	1249	1564	1574	875	1043	4575	3150
ENSSSCT00000000681	3135	9158	1586	2209	1073	1042	366	893	573	888	1377	1507
ENSSSCT00000000682	1358	5836	1466	743	1552	1523	493	954	241	713	547	643
ENSSSCT00000000700	6511	8359	12331	14752	18432	11282	5448	6515	1982	4253	5222	5817
ENSSSCT00000000703	991	1539	711	421	1056	850	1310	1417	4802	3122	2519	1714
ENSSSCT00000000709	1094	1623	718	268	320	1589	64	98	137	147	193	105
ENSSSCT00000000723	1218	1418	1194	1795	540	2085	912	2356	885	1256	976	2371
ENSSSCT00000000724	91	922	755	609	1319	1022	497	1509	584	586	881	735
ENSSSCT00000000725	431	1206	2109	242	503	669	1159	219	224	766	300	371
ENSSSCT00000000728	2020	1135	972	2424	1185	1271	1399	959	670	938	2612	2100
ENSSSCT00000000740	537	567	976	513	777	2040	2229	1768	3219	908	1294	10690
ENSSSCT00000000742	1354	2589	357	665	298	693	1059	349	455	591	1130	1620
ENSSSCT00000000743	1939	2000	1125	1868	638	1685	1447	880	709	1686	1945	1453
ENSSSCT00000000750	1622	1243	1006	1558	931	1463	979	850	573	729	1058	1493
ENSSSCT00000000755	1360	1132	964	891	887	997	1723	451	431	334	1511	1529
ENSSSCT00000000757	1039	1522	779	1540	1647	1103	813	1575	1150	1386	2036	2380
ENSSSCT00000000758	990	1075	1136	1010	353	528	881	738	174	579	493	778
ENSSSCT00000000761	1054	1468	4753	1843	641	1065	124	652	374	834	856	599
ENSSSCT00000000762	1714	1103	542	2278	926	1623	957	1204	2053	1640	1510	1374
ENSSSCT00000000766	1276	1347	1640	1982	2447	1597	443	1265	1122	1477	578	628
ENSSSCT00000000771	7192	4870	6744	4163	3280	6272	10856	4091	2414	2812	6010	7940
ENSSSCT00000000775	1416	1028	1216	816	822	1659	1085	2014	590	1231	1741	2929
ENSSSCT00000000776	223	1405	677	867	672	1203	1203	1032	401	1073	303	1106
ENSSSCT00000000779	2038	1616	967	633	645	1055	1275	1162	2009	1122	1210	1136
ENSSSCT00000000781	1793	1639	96	984	2133	2311	1556	4229	2308	2959	1898	1666
ENSSSCT00000000786	1292	808	262	400	389	710	924	1263	1267	1195	824	1295
ENSSSCT00000000791	1138	925	287	383	991	4033	133	1049	207	915	394	519
ENSSSCT00000000798	273	753	147	396	577	840	2942	1465	2303	1708	2809	1956
ENSSSCT00000000799	992	819	216	379	391	945	822	674	689	524	728	528
ENSSSCT00000000806	1132	1218	963	874	942	1080	720	1409	1006	1110	989	828
ENSSSCT00000000812	1622	1555	3521	2109	2740	4280	579	1103	240	523	888	862
ENSSSCT00000000813	1035	3280	931	997	1191	1610	722	888	514	936	619	814
ENSSSCT00000000818	460	1071	114	2376	649	715	1554	319	186	1341	940	858
ENSSSCT00000000821	1396	931	297	425	485	712	583	886	875	1006	691	1119
ENSSSCT00000000833	13377	3358	8221	17073	6892	8477	782	2486	1606	1733	1409	2448
ENSSSCT00000000835	1579	2376	855	1416	486	1705	1780	968	821	1074	819	922
ENSSSCT00000000845	700	1073	1491	1365	435	1307	25549	4578	3505	4151	3464	5899
ENSSSCT00000000848	807	967	784	688	275	1363	960	654	974	263	963	628
ENSSSCT00000000849	29393	12543	6270	9971	56128	29338	4183	23736	1389	16126	9560	11017
ENSSSCT00000000857	811	1575	51	1089	755	2724	1212	1573	1047	744	793	939
ENSSSCT00000000865	441	1009	550	464	319	493	1237	1581	1160	1041	823	639
ENSSSCT00000000866	1886	1934	1265	1165	2346	2159	1233	1948	1672	3738	2392	2264
ENSSSCT00000000876	369	231	483	344	125	224	694	512	190	577	609	470
ENSSSCT00000000877	1359	594	229	629	297	898	2283	1036	896	614	657	1615
ENSSSCT00000000913	280	990	275	457	803	1099	1181	3668	1158	1939	1023	3992
ENSSSCT00000000914	1453	4513	438	1435	1888	2430	1778	6419	770	14446	2292	2529
ENSSSCT00000000915	2074	1640	1079	1221	1655	1556	1149	1669	1000	1424	1508	1872
ENSSSCT00000000923	334	678	142	201	225	217	949	509	445	433	242	313
ENSSSCT00000000924	262	483	838	575	461	558	1028	1674	1094	730	1461	1011
ENSSSCT00000000931	685	5635	528	689	522	1308	982	842	628	649	1889	1187
ENSSSCT00000000936	1041	1875	949	771	723	919	1121	748	845	3961	1607	1181
ENSSSCT00000000937	1951	837	400	1592	983	1340	1431	1358	496	2235	874	1113
ENSSSCT00000000945	698	819	743	567	873	804	710	646	794	753	560	774
ENSSSCT00000000949	1077	664	768	1095	356	432	2858	1157	635	902	750	973
ENSSSCT00000000960	3136	1017	2622	1719	1154	1639	1011	2764	1325	1536	1688	1706
ENSSSCT00000000965	840	2335	498	472	833	1461	1145	751	61	844	1182	672
ENSSSCT00000000970	129	554	124	199	105	164	498	258	677	200	223	361
ENSSSCT00000000975	1156	1252	1077	832	948	889	2719	2725	2147	1738	1229	3823
ENSSSCT00000000976	4059	6522	7205	9273	5318	8871	1529	4579	611	1463	800	2729
ENSSSCT00000000979	20	107	15	20	31	35	237	274	61	111	98	155
ENSSSCT00000000980	697	1385	385	500	534	245	572	292	900	1173	1129	505
ENSSSCT00000000984	771	1116	1414	886	476	1389	2286	1611	559	2019	1862	2862
ENSSSCT00000000986	485	663	412	796	425	538	368	1432	723	1895	671	541
ENSSSCT00000000989	1533	1642	672	527	769	851	1063	914	554	1229	935	869
ENSSSCT00000000991	8847	10552	3005	18458	15159	13166	4725	25808	3610	16756	31456	12635
ENSSSCT00000000994	1034	922	812	866	1070	2152	650	1342	737	1170	1090	1044
ENSSSCT00000001000	185	372	98	58	27	39	30	192	105	125	107	89
ENSSSCT00000001001	678	955	863	1053	349	900	1015	1586	325	1011	776	826
ENSSSCT00000001002	590	718	99	577	917	1365	1019	1644	1260	1260	2547	1473
ENSSSCT00000001010	963	1592	866	1265	503	1156	1964	2855	1982	2255	5791	5293
ENSSSCT00000001011	2080	973	415	290	469	499	298	833	706	704	813	410
ENSSSCT00000001018	42	109	137	33	23	17	785	134	251	142	256	212
ENSSSCT00000001023	782	1058	747	1209	380	4100	1914	1088	655	941	1135	1482
ENSSSCT00000001037	530	1107	559	1129	695	606	1620	1375	1202	355	653	563
ENSSSCT00000001041	1307	1338	762	1503	1597	4046	2222	6063	5840	2942	374495	2686
ENSSSCT00000001055	1989	607	25	801	759	756	4435	1289	1456	1400	1660	1294
ENSSSCT00000001060	1810	2452	2016	1366	1218	2403	804	1683	594	2924	3678	3486
ENSSSCT00000001062	1308	296	847	1263	660	641	592	1438	1011	1180	878	1063
ENSSSCT00000001064	5728	1220	1777	683	2328	343	1024	1727	1548	1206	569	721
ENSSSCT00000001068	1174	2445	1384	2029	875	520	475	1241	446	656	386	1314
ENSSSCT00000001084	310	534	536	509	441	562	643	2256	397	941	926	942
ENSSSCT00000001090	796	666	329	514	461	1310	1267	2158	1999	1400	4557	2371
ENSSSCT00000001094	430	917	327	411	826	630	1542	2256	984	1318	1053	829
ENSSSCT00000001100	927	818	398	782	537	822	1159	1532	1386	607	944	2346
ENSSSCT00000001102	476	631	765	533	408	565	2154	1857	1161	846	1159	1686
ENSSSCT00000001103	16728	25762	16308	6133	11584	13518	12148	54027	16138	17929	8835	15948
ENSSSCT00000001109	1286	504	776	749	358	1224	502	770	1616	511	666	979
ENSSSCT00000001114	491	2005	364	712	759	1143	1296	979	187	198	1393	638
ENSSSCT00000001118	339	931	647	334	193	400	1468	1076	1717	442	1207	1507
ENSSSCT00000001119	2023	915	818	1219	1087	1345	1733	1032	2158	1214	2850	1448
ENSSSCT00000001120	475	2567	2870	28	1021	1004	891	1810	464	630	906	841
ENSSSCT00000001140	2046	2148	829	1681	1693	2891	2123	1630	6279	2323	3159	2670
ENSSSCT00000001151	699	308	202	313	243	495	369	358	298	318	477	598
ENSSSCT00000001158	1688	2212	752	2090	2122	3654	1388	4638	1096	1538	2493	1526
ENSSSCT00000001163	826	1188	383	917	394	686	1014	814	1236	1566	835	1212
ENSSSCT00000001165	1584	1904	1590	838	3098	4373	2668	1861	3996	5976	5191	3549
ENSSSCT00000001166	2656	1009	1527	2754	3282	2398	835	555	559	623	1426	1768
ENSSSCT00000001168	921	1378	79	570	584	1346	1770	972	2653	1379	3604	2007
ENSSSCT00000001170	1126	475	268	556	173	823	2399	857	796	475	3213	836
ENSSSCT00000001175	607	1197	403	448	284	531	855	659	914	457	568	806
ENSSSCT00000001183	1391	460	453	482	288	1439	933	827	749	451	826	1078
ENSSSCT00000001185	1748	2948	845	1794	943	964	2676	1588	730	3261	1328	1903
ENSSSCT00000001193	3819	17156	13791	14609	16990	16322	12240	12496	7323	10237	9075	25878
ENSSSCT00000001195	2178	2217	1237	1395	1406	2953	915	2689	608	995	1176	902
ENSSSCT00000001196	1011	538	15	930	316	906	1651	1006	376	1111	890	1052
ENSSSCT00000001197	1511	1412	2255	1850	1045	2211	2042	1415	506	1574	2069	1550
ENSSSCT00000001227	3383	1217	2425	3025	1702	2469	1275	1757	620	1225	1561	2193
ENSSSCT00000001254	531	770	2809	384	573	841	860	1311	863	767	975	1024
ENSSSCT00000001301	394	1164	419	679	870	759	2961	3095	1119	1698	1458	1508
ENSSSCT00000001302	552	738	1111	1241	684	741	1976	1240	185	240	878	2962
ENSSSCT00000001312	1638	1282	1366	935	1976	3345	2112	3559	4422	1171	2657	4093
ENSSSCT00000001327	1598	1131	468	718	990	1996	888	1877	1018	955	1477	1082
ENSSSCT00000001343	1915	1321	1760	996	1012	2923	2160	3156	1172	2139	3382	2479
ENSSSCT00000001349	887	1098	685	613	933	737	1574	2175	669	1701	3325	1185
ENSSSCT00000001359	917	1092	713	340	339	658	920	3236	431	759	719	613
ENSSSCT00000001460	3145	297	537	1721	415	857	1074	704	475	545	1769	984
ENSSSCT00000001501	270	50	25	125	31	52	81	65	89	35	57	144
ENSSSCT00000001506	512	4374	288	467	325	660	1063	866	795	570	635	608
ENSSSCT00000001514	515	836	518	601	378	486	339	662	353	556	480	291
ENSSSCT00000001516	484	1475	837	2039	1112	1191	1303	1771	70	1401	992	1214
ENSSSCT00000001529	2097	443	192	412	266	481	1107	718	614	852	1076	1070
ENSSSCT00000001531	1077	269	345	643	879	914	933	1088	705	1048	1323	1160
ENSSSCT00000001533	1591	1784	3032	1363	2414	2016	790	2452	1608	1840	1254	1101
ENSSSCT00000001538	1375	817	1456	1115	1170	1009	1005	643	710	947	724	596
ENSSSCT00000001540	1998	765	594	1376	223	1079	915	416	837	466	1016	1342
ENSSSCT00000001547	261	381	192	185	253	478	394	506	564	535	338	264
ENSSSCT00000001560	2613	1004	610	2179	278	541	328	1103	599	395	590	607
ENSSSCT00000001563	460	744	1107	572	340	666	1146	1691	746	1396	820	991
ENSSSCT00000001566	1208	1030	374	1227	899	606	881	1280	1817	1104	909	1523
ENSSSCT00000001568	516	1150	1386	2151	1059	1144	1904	1346	779	1627	781	1282
ENSSSCT00000001571	604	2216	381	480	706	894	1662	1774	872	1223	1903	1391
ENSSSCT00000001585	1818	538	338	653	406	630	841	647	439	562	798	761
ENSSSCT00000001586	2242	2634	4696	3910	4156	2958	2261	9270	1536	4427	2757	4241
ENSSSCT00000001592	180144	29135	11867	76798	46922	114011	25820	52332	19777	39678	19958	103817
ENSSSCT00000001593	937	1050	573	655	515	963	1985	2351	3000	2218	2292	2751
ENSSSCT00000001598	1949	2302	1395	3525	2228	5125	1163	1732	1147	921	1589	921
ENSSSCT00000001623	901	2959	1654	2836	1984	4419	2928	1880	1330	1724	1626	3793
ENSSSCT00000001625	543	5720	3593	7683	1785	5199	1791	3109	2530	1881	2221	3321
ENSSSCT00000001629	1063	2584	3618	1784	1751	2404	943	1658	329	514	834	743
ENSSSCT00000001637	3330	849	1166	1481	1223	1536	1038	2329	1249	1692	1565	2105
ENSSSCT00000001642	2974	1497	1495	2799	1006	2161	717	696	513	887	1131	1808
ENSSSCT00000001647	634	1066	950	1989	310	947	994	1104	783	435	981	882
ENSSSCT00000001648	459	625	265	1198	676	821	1291	2769	1150	1176	1312	1399
ENSSSCT00000001653	705	2554	372	1057	1672	1620	862	1103	890	1620	1470	1261
ENSSSCT00000001658	945	1102	1093	670	592	1790	1290	4833	553	1077	720	921
ENSSSCT00000001660	1308	436	351	256	340	413	806	1142	540	923	520	663
ENSSSCT00000001674	1301	1490	340	1086	523	905	1629	1387	541	1203	945	1270
ENSSSCT00000001675	10	24	20	7	14	8	12	40	59	26	20	21
ENSSSCT00000001676	2352	3581	1727	6284	2967	4204	1338	4978	1331	4370	3909	5031
ENSSSCT00000001678	556	350	335	616	208	360	716	1210	803	261	917	852
ENSSSCT00000001679	2134	4206	905	997	1150	1600	2183	627	753	1458	3426	2383
ENSSSCT00000001683	704	970	360	548	296	1530	734	466	681	373	774	586
ENSSSCT00000001694	632	949	809	710	502	2258	1185	1149	1111	773	568	1173
ENSSSCT00000001696	1599	4897	326	746	1188	1693	2581	1979	3184	1352	1807	1004
ENSSSCT00000001703	849	4166	706	650	462	889	1511	1681	2291	267	328	121
ENSSSCT00000001708	671	1079	237	471	484	647	1458	874	545	767	945	669
ENSSSCT00000001713	2838	3002	6050	7741	6983	2992	3932	9086	4768	5982	11592	6456
ENSSSCT00000001720	4	29	28	4	5	25	2	2	93	1	4	4
ENSSSCT00000001722	433	696	2020	2108	752	939	1038	1104	1079	689	884	469
ENSSSCT00000001730	1357	10535	426	1060	497	2146	1010	1298	646	705	1110	1232
ENSSSCT00000001742	1391	1031	545	485	2052	2622	2491	782	371	4404	2082	2271
ENSSSCT00000001743	650	2073	373	567	353	583	966	922	949	1244	1057	1502
ENSSSCT00000001744	1265	1805	572	1490	221	816	1145	631	1308	332	943	888
ENSSSCT00000001749	1476	1800	710	1075	882	1825	987	1439	291	1194	1803	1263
ENSSSCT00000001752	2836	2743	1735	4492	1385	1876	1139	5475	1293	1058	1143	1467
ENSSSCT00000001758	2015	908	647	1133	362	4759	1067	684	488	617	896	993
ENSSSCT00000001769	938	1021	655	1366	602	1971	760	1340	1313	765	1149	828
ENSSSCT00000001775	1738	1289	1402	834	920	1498	691	1194	755	1992	1643	1364
ENSSSCT00000001776	1138	1502	627	656	605	1387	414	797	682	1371	1046	1086
ENSSSCT00000001777	1048	1671	737	991	523	584	1767	835	911	1446	1526	907
ENSSSCT00000001780	1152	1190	536	2028	1087	2596	1815	1751	434	931	1901	2172
ENSSSCT00000001801	911	1837	465	740	389	969	1852	1317	840	1201	1208	1449
ENSSSCT00000001806	2025	6913	1242	2501	3462	2351	5586	2801	1462	3465	1728	2574
ENSSSCT00000001812	607	1612	586	849	508	808	889	1001	749	2202	1069	1157
ENSSSCT00000001820	1311	2772	863	2118	1310	2423	2166	1645	751	1423	1392	2339
ENSSSCT00000001821	1662	1118	454	1112	1787	1181	1393	2426	546	3513	2784	1350
ENSSSCT00000001822	45	703	581	229	300	134	1328	161	100	84	316	118
ENSSSCT00000001838	1345	868	802	1435	644	758	1088	2403	948	1326	1680	2390
ENSSSCT00000001846	721	1800	459	460	456	398	620	1576	762	495	678	354
ENSSSCT00000001847	810	597	543	968	415	3376	536	1580	1930	542	541	812
ENSSSCT00000001851	1103	1603	1030	1044	430	891	891	816	748	512	772	893
ENSSSCT00000001852	858	1341	1071	610	950	660	3440	15421	5293	2001	2923	7360
ENSSSCT00000001854	783	338	155	252	142	230	148	230	460	214	266	317
ENSSSCT00000001859	244	992	810	956	429	1314	830	1250	760	1059	3178	2069
ENSSSCT00000001875	932	828	1123	990	1093	1004	1125	2250	1095	1466	1569	1643
ENSSSCT00000001884	325	1181	252	92	648	1585	1100	1534	1182	943	1087	808
ENSSSCT00000001897	910	990	1065	1009	1128	806	696	1150	789	1340	983	1728
ENSSSCT00000001903	1040	579	801	796	1072	2760	1179	1161	1498	808	854	1724
ENSSSCT00000001905	1440	774	306	1099	912	1273	1100	1745	605	1343	2940	1820
ENSSSCT00000001908	766	856	270	1709	1396	1397	1086	2194	1154	1098	1391	1204
ENSSSCT00000001918	830	10681	326	400	1037	924	486	452	676	789	427	570
ENSSSCT00000001929	1035	11106	1469	1139	986	1816	1471	1711	575	1267	1987	2268
ENSSSCT00000001940	885	757	504	362	247	277	581	528	332	351	305	281
ENSSSCT00000001941	1073	858	944	569	305	1262	1796	844	353	489	803	714
ENSSSCT00000001944	709	600	783	777	581	941	259	824	498	513	491	509
ENSSSCT00000001954	574	2244	919	425	746	1142	30931	2108	1241	1531	2707	1573
ENSSSCT00000001962	294	1499	785	1544	720	1585	651	5374	850	1262	1342	1064
ENSSSCT00000001963	732	679	244	283	138	329	1412	454	493	279	666	389
ENSSSCT00000001965	6	1791	582	620	1035	3086	4649	3538	1018	2791	5568	6759
ENSSSCT00000001968	1236	1142	528	917	1324	1267	768	1245	863	1167	1127	1358
ENSSSCT00000001970	1180	1689	378	800	441	1902	1066	983	560	765	1908	1225
ENSSSCT00000001974	4405	1095	1909	2622	3482	3021	1215	1502	527	956	1731	4474
ENSSSCT00000001983	934	1538	860	399	998	456	433	803	1934	860	620	401
ENSSSCT00000001986	1641	3060	616	1086	727	929	950	1454	971	1346	1980	914
ENSSSCT00000001988	812	962	1989	679	1090	1452	599	1027	379	196	265	770
ENSSSCT00000001995	1064	274	1047	926	287	744	1174	644	351	174	732	622
ENSSSCT00000002002	2062	2148	5526	6259	7651	7046	4040	7679	6190	4185	8105	6366
ENSSSCT00000002003	1209	1070	3588	812	492	785	923	542	889	532	409	560
ENSSSCT00000002011	420	577	698	901	644	1186	1179	1642	912	1027	4827	2461
ENSSSCT00000002014	623	1153	531	697	917	1281	2120	1889	789	1655	1406	1806
ENSSSCT00000002017	1078	450	474	857	316	516	778	1935	800	881	1100	1162
ENSSSCT00000002025	292	1032	543	534	1034	887	1115	2261	702	1043	1255	1387
ENSSSCT00000002032	628	1279	773	667	588	1121	727	672	621	364	516	481
ENSSSCT00000002033	4153	5207	6701	2155	1843	3385	3615	1990	1203	1792	2951	4212
ENSSSCT00000002035	815	1378	469	845	479	476	674	1931	525	515	1134	687
ENSSSCT00000002037	15879	9384	14532	2810	3422	11914	12985	5756	2075	2281	33337	6308
ENSSSCT00000002040	894	1303	1521	2030	1176	864	1736	550	959	1471	2195	1386
ENSSSCT00000002044	524	276	359	472	195	584	1001	1058	1062	1148	848	812
ENSSSCT00000002046	902	1980	664	2907	2008	2517	321	2217	1752	1851	2505	3276
ENSSSCT00000002058	564	951	1244	3740	995	1016	516	908	641	737	1058	1261
ENSSSCT00000002059	1284	2153	665	1827	569	596	954	1284	728	854	419	526
ENSSSCT00000002060	598	970	291	918	423	612	2596	1574	799	1125	1461	1041
ENSSSCT00000002063	1381	2168	620	1473	1469	2450	906	1033	778	1028	1606	1279
ENSSSCT00000002067	939	1308	463	466	913	389	493	619	231	322	508	528
ENSSSCT00000002069	836	4052	831	61255	1193	1313	173	510	349	376	538	377
ENSSSCT00000002070	2176	2149	3100	1018	1174	1458	1225	1055	411	1237	957	1343
ENSSSCT00000002083	434	944	547	566	483	730	1109	1721	746	440	655	727
ENSSSCT00000002091	1848	311	313	162	169	197	966	610	621	361	449	464
ENSSSCT00000002092	2789	2694	10322	6843	18015	3738	2878	12279	2260	5287	10045	12205
ENSSSCT00000002093	884	897	717	498	124	270	820	804	556	122	243	406
ENSSSCT00000002094	1123	1773	598	817	826	1239	1154	777	632	1027	1649	1754
ENSSSCT00000002098	957	1182	974	1487	682	952	374	657	807	577	621	612
ENSSSCT00000002101	734	710	864	1107	381	441	118	252	65	379	343	202
ENSSSCT00000002103	362	1032	548	300	584	1140	1515	1208	791	619	1477	1566
ENSSSCT00000002107	141	881	441	634	756	627	6616	2740	1157	1418	909	923
ENSSSCT00000002110	1652	3586	2627	4845	3989	5576	6141	2931	1561	3182	9090	5139
ENSSSCT00000002114	3531	685	517	1363	398	1119	886	1173	909	712	992	1628
ENSSSCT00000002123	1918	687	1131	1639	1449	1257	317	974	825	682	951	1665
ENSSSCT00000002127	1152	584	1551	847	1058	1558	942	1172	798	1733	1165	860
ENSSSCT00000002128	2236	2972	2511	2051	1677	4300	3563	4851	4133	2161	4044	3859
ENSSSCT00000002129	565	509	375	1054	407	527	644	2300	1086	692	609	962
ENSSSCT00000002135	3901	1008	2213	5108	879	3119	3710	1744	1370	1468	3549	1490
ENSSSCT00000002137	1719	3893	2159	1274	1187	1485	1399	1550	1844	1166	2607	1373
ENSSSCT00000002138	952	1383	697	541	768	644	1244	848	1645	1621	1037	835
ENSSSCT00000002141	1751	1132	858	4510	1013	7064	1262	475	693	1714	1226	1132
ENSSSCT00000002142	1535	1589	978	798	683	1057	789	2307	308	1340	1188	1158
ENSSSCT00000002143	130	1334	213	1038	402	178	561	810	120	357	162	536
ENSSSCT00000002147	1728	1829	1168	1032	926	1706	1316	2263	1405	1442	1273	1584
ENSSSCT00000002149	1618	1377	889	1135	864	876	1217	1823	975	1110	690	1779
ENSSSCT00000002166	795	975	966	504	397	448	605	534	446	393	435	770
ENSSSCT00000002170	64	1072	602	1077	684	1363	415	1113	302	1002	2616	1145
ENSSSCT00000002176	1586	904	203	591	612	502	1332	997	718	583	878	503
ENSSSCT00000002183	179	689	755	277	317	287	4097	1302	3549	936	735	2628
ENSSSCT00000002184	1837	4840	2489	1085	3984	3557	44107	94835	2038	6077	35129	58259
ENSSSCT00000002187	653	2238	750	731	542	862	434	1199	1274	751	1012	1015
ENSSSCT00000002190	2179	8952	7070	6926	6503	6748	3874	10251	4909	7165	2632	5036
ENSSSCT00000002192	1109	1250	1175	650	351	315	1001	328	868	516	646	357
ENSSSCT00000002193	1791	3140	884	1246	911	1574	1839	3100	1474	2053	2149	1609
ENSSSCT00000002196	1036	673	354	376	269	448	627	1682	591	446	627	1176
ENSSSCT00000002199	587	1300	554	244	294	478	1164	436	374	282	461	497
ENSSSCT00000002203	447	1342	389	548	688	5464	749	486	602	1363	675	963
ENSSSCT00000002204	939	312	1134	547	321	493	964	1389	1260	673	867	800
ENSSSCT00000002212	530	3442	656	578	1770	1641	2992	3558	949	1451	1199	1238
ENSSSCT00000002222	839	3657	925	762	387	1435	1451	1208	1662	851	1531	1383
ENSSSCT00000002230	685	1855	782	598	501	865	808	647	1108	3183	804	932
ENSSSCT00000002232	2255	2709	1897	947	1432	1155	925	2967	1718	2213	1540	1852
ENSSSCT00000002243	786	1309	417	877	526	694	680	1106	721	316	1312	850
ENSSSCT00000002249	731	300	2712	776	499	967	771	1442	401	602	924	674
ENSSSCT00000002250	272	1949	414	583	943	737	1364	1342	443	2597	877	1079
ENSSSCT00000002254	12087	1705	443	1609	1901	1681	888	1000	2032	1314	987	1354
ENSSSCT00000002259	547	515	360	333	239	371	406	1487	1010	318	546	515
ENSSSCT00000002260	427	791	513	636	348	543	1636	827	748	670	927	924
ENSSSCT00000002265	1196	1227	519	773	910	688	1609	2164	477	1040	1066	1134
ENSSSCT00000002266	1552	3143	1778	2519	2466	2463	759	3105	862	2944	1917	2258
ENSSSCT00000002275	797	2289	611	1229	1720	1123	613	1653	2441	804	689	634
ENSSSCT00000002277	386	879	556	381	703	505	530	1230	744	986	641	425
ENSSSCT00000002279	2375	1565	325	1189	1504	1749	1540	1952	1380	1397	1775	2115
ENSSSCT00000002282	113	276	44	117	82	159	41	21	94	258	183	39
ENSSSCT00000002285	787	562	221	282	282	425	821	773	564	201	348	567
ENSSSCT00000002382	1205	1848	1108	1457	1070	1091	638	122	200	650	697	520
ENSSSCT00000002392	521	387	1037	479	835	717	1296	2741	2451	563	1163	1200
ENSSSCT00000002396	1722	1798	529	3431	2401	2097	5665	10847	4894	7638	10316	6314
ENSSSCT00000002397	633	623	1165	667	361	495	905	932	516	277	543	686
ENSSSCT00000002398	1239	581	314	327	382	599	1319	545	1054	396	507	239
ENSSSCT00000002498	6685	3601	6037	9143	6574	7956	1239	2523	1657	4379	4661	2178
ENSSSCT00000002508	3735	2244	844	696	1353	1357	1436	4957	2326	4523	2463	4003
ENSSSCT00000002510	188	6416	648	795	187	259	699	782	420	688	400	258
ENSSSCT00000002515	762	1078	779	901	490	557	413	2121	735	657	2084	619
ENSSSCT00000002516	5886	3736	1229	7211	5254	5487	1722	4492	3102	3734	3870	4616
ENSSSCT00000002525	1533	2028	447	456	888	1178	1035	928	291	2632	1477	1170
ENSSSCT00000002526	1066	1918	943	356	753	1120	2330	1097	2476	1053	2085	8333
ENSSSCT00000002527	1041	647	320	329	83	733	821	383	427	223	602	541
ENSSSCT00000002537	873	1311	681	535	350	628	2585	1314	3708	592	651	1444
ENSSSCT00000002539	1094	998	541	1491	614	1187	1379	1997	1304	2999	1533	1963
ENSSSCT00000002542	367	460	394	377	169	1558	1140	1435	1034	2518	1182	2239
ENSSSCT00000002548	1012	1427	511	516	562	620	2082	1793	1467	1022	1253	866
ENSSSCT00000002551	1599	1297	1592	1764	827	1166	1262	1988	1414	966	1164	932
ENSSSCT00000002553	340	1014	348	371	300	226	1410	1295	730	639	575	1368
ENSSSCT00000002555	333	805	1188	374	769	837	486	1958	221	582	926	610
ENSSSCT00000002557	293	705	139	121	109	197	300	150	221	151	154	202
ENSSSCT00000002567	364	1425	436	342	273	524	1312	1039	677	1233	754	666
ENSSSCT00000002569	338	792	274	253	255	240	1270	1188	771	1032	1629	940
ENSSSCT00000002573	1902	4864	2799	6535	4429	3868	2228	1802	1426	2971	1348	3301
ENSSSCT00000002575	22473	1987	2315	1629	3465	6835	75	180	15	67	59	158
ENSSSCT00000002578	294	124	468	170	154	119	4522	594	688	3252	530	623
ENSSSCT00000002584	567	3393	934	771	601	839	619	1037	997	737	1200	1007
ENSSSCT00000002603	5462	1238	1482	8150	1399	3599	495	540	774	350	1196	1985
ENSSSCT00000002605	954	1574	3682	1767	2039	2726	1150	990	780	1060	2625	2452
ENSSSCT00000002608	478	1098	675	809	354	602	1035	2062	942	1372	2052	1804
ENSSSCT00000002614	939	953	916	1053	929	1562	1100	1492	612	1353	1596	1411
ENSSSCT00000002618	1213	3862	574	483	313	651	666	834	1311	780	750	814
ENSSSCT00000002621	326	1179	516	852	876	683	479	990	249	651	620	520
ENSSSCT00000002625	1238	1126	923	1172	1160	1069	650	715	396	902	1125	636
ENSSSCT00000002634	2184	1945	2281	2471	2266	2475	886	381	45	461	329	411
ENSSSCT00000002643	678	460	592	570	494	279	446	974	556	698	522	403
ENSSSCT00000002647	1302	1016	717	2182	735	1462	822	805	377	1059	531	809
ENSSSCT00000002656	1528	1929	4144	5419	4026	3232	6969	3666	6848	5454	8489	5006
ENSSSCT00000002657	409	450	349	431	380	697	2262	3500	555	1458	670	700
ENSSSCT00000002665	801	2369	1012	450	710	729	688	3402	814	3518	1460	3351
ENSSSCT00000002667	1496	1819	396	669	745	1809	743	817	616	1095	1485	2522
ENSSSCT00000002675	601	275	91	278	156	249	490	500	365	359	870	914
ENSSSCT00000002680	565	872	677	1052	953	824	1880	2249	8868	2294	8173	1299
ENSSSCT00000002694	473	433	1137	511	700	1276	868	932	586	940	731	1087
ENSSSCT00000002701	782	408	424	823	445	2612	1105	888	505	972	1748	1333
ENSSSCT00000002702	1642	1590	99	3620	740	1329	1735	1297	782	2649	1779	2159
ENSSSCT00000002703	852	705	708	3487	1192	5722	894	975	328	1067	426	1943
ENSSSCT00000002704	520	1834	1342	2222	1519	1546	1019	4775	458	1343	2308	1405
ENSSSCT00000002711	2934	1213	3859	4417	526	3100	1282	3996	2048	1313	1824	2306
ENSSSCT00000002714	763	2236	553	483	436	724	807	996	900	604	691	566
ENSSSCT00000002721	740	2720	2267	1516	2940	4883	2170	4403	2542	2602	3600	3073
ENSSSCT00000002726	1453	2525	312	652	173	1227	2637	2029	2427	1933	1381	1427
ENSSSCT00000002729	965	626	590	812	612	974	535	1722	898	1012	1316	1130
ENSSSCT00000002731	503	1359	286	1105	817	647	640	1042	531	527	594	728
ENSSSCT00000002741	1252	1118	931	998	736	537	626	575	567	782	724	637
ENSSSCT00000002742	1149	474	430	409	280	441	360	519	630	346	503	613
ENSSSCT00000002748	598	1250	747	1249	804	910	99	1342	635	1583	1759	1334
ENSSSCT00000002774	889	561	325	516	460	601	1627	1636	826	548	1506	714
ENSSSCT00000002779	537	2416	2560	954	578	1151	1666	1121	4926	2073	199	428
ENSSSCT00000002787	1317	1190	3842	1484	781	815	656	1782	876	739	814	683
ENSSSCT00000002788	1050	1246	852	50	691	1419	776	1000	436	2397	1006	1030
ENSSSCT00000002805	2051	1656	848	2639	2343	1630	1533	2812	1923	1981	1652	2035
ENSSSCT00000002807	2268	2768	1298	2260	2313	5108	3236	6487	1546	3488	5306	5083
ENSSSCT00000002808	7	24	47	19	21	5	19	46	92	45	6	13
ENSSSCT00000002809	933	954	846	921	828	991	1703	1027	882	1124	1140	1186
ENSSSCT00000002812	1669	1046	849	1677	383	773	654	1190	1047	1126	640	593
ENSSSCT00000002843	164	1270	325	574	398	374	1022	1039	930	509	600	790
ENSSSCT00000002844	2936	6097	472	1353	353	2069	1414	1106	826	580	1851	3392
ENSSSCT00000002909	299	1507	265	393	400	258	16512	1289	780	1443	2679	1818
ENSSSCT00000002914	857	1169	493	693	603	1193	1480	460	1049	897	1225	972
ENSSSCT00000002915	816	536	922	404	318	528	845	377	354	249	488	506
ENSSSCT00000002916	1174	2174	296	623	1030	1362	584	731	512	930	1512	685
ENSSSCT00000002922	2677	1214	1331	669	846	2254	350	478	383	475	408	592
ENSSSCT00000002929	967	168	106	235	105	354	184	178	327	210	411	239
ENSSSCT00000002935	1614	825	767	2518	1484	1613	789	1096	537	684	444	402
ENSSSCT00000002941	483	192	116	144	90	324	177	123	687	238	428	238
ENSSSCT00000002944	1249	1540	458	622	766	1764	2237	5028	2693	1039	2791	3442
ENSSSCT00000002958	2620	1440	870	3226	1464	1186	493	1361	572	1244	1161	2775
ENSSSCT00000002961	885	505	940	431	338	420	528	1084	654	730	777	611
ENSSSCT00000002973	274	514	1161	453	285	479	1958	1621	1096	845	948	1185
ENSSSCT00000002975	713	3832	470	603	224	335	1118	705	587	747	569	576
ENSSSCT00000002977	1069	455	388	495	403	1837	1595	803	1179	536	1237	1524
ENSSSCT00000002981	2033	1953	321	1666	1659	1978	1632	912	1015	1364	2227	1883
ENSSSCT00000002989	524	1331	293	916	267	1099	557	491	402	310	491	742
ENSSSCT00000002997	814	1614	608	843	716	858	1292	2474	859	955	592	795
ENSSSCT00000003001	4583	2853	1278	1431	724	1268	1724	1187	708	986	870	1396
ENSSSCT00000003003	948	795	1283	969	1059	943	1145	1060	671	795	1079	672
ENSSSCT00000003008	516	220	256	487	759	777	481	2222	155	1526	1501	1354
ENSSSCT00000003009	582	718	1310	548	531	697	480	1824	799	591	1027	724
ENSSSCT00000003017	160	468	66	71	55	99	484	210	352	105	131	96
ENSSSCT00000003024	2782	1078	972	1499	581	1008	1124	1670	628	1037	2041	1048
ENSSSCT00000003025	595	3266	1340	2842	642	1170	116	404	145	513	341	258
ENSSSCT00000003032	1744	1222	386	1464	761	3044	3926	2016	789	1065	7653	4108
ENSSSCT00000003035	776	1733	1470	1062	696	1260	2403	2457	5537	1814	2370	2211
ENSSSCT00000003036	1135	1324	421	1670	979	1054	1048	1426	791	1027	1001	1479
ENSSSCT00000003043	538	1970	383	477	320	580	471	726	459	355	620	676
ENSSSCT00000003045	359	552	422	1029	739	822	721	936	1199	687	857	630
ENSSSCT00000003049	219	834	372	390	278	558	279	466	728	378	417	359
ENSSSCT00000003050	1247	112	575	275	197	451	183	577	544	467	345	317
ENSSSCT00000003051	98	118	92	93	53	62	329	583	289	210	103	81
ENSSSCT00000003056	282	410	205	340	274	361	632	521	1147	781	584	472
ENSSSCT00000003059	1221	809	1215	860	710	1146	1038	1863	871	658	980	954
ENSSSCT00000003065	1149	1396	625	879	681	1352	598	823	855	1355	2585	1691
ENSSSCT00000003067	966	1020	760	463	397	492	1699	1746	848	1666	684	1051
ENSSSCT00000003073	584	679	668	1643	418	1505	400	701	824	503	647	444
ENSSSCT00000003074	6552	2071	3091	4395	1567	1697	3726	3518	2296	1792	1396	4117
ENSSSCT00000003075	655	2273	728	107	1167	1059	1163	1197	793	1674	1061	1423
ENSSSCT00000003076	1048	1346	767	568	535	438	1247	1269	912	4095	692	1764
ENSSSCT00000003077	1915	1866	1028	2467	567	1275	276	732	393	1475	1041	797
ENSSSCT00000003078	2729	923	1308	2363	1057	1091	1217	1124	59	1704	1590	1727
ENSSSCT00000003080	1314	799	631	1351	469	854	572	609	451	632	673	1295
ENSSSCT00000003081	882	1892	333	323	526	785	392	1803	358	878	964	673
ENSSSCT00000003084	999	1386	959	1973	1063	1691	2669	1981	1007	1912	17764	3017
ENSSSCT00000003090	565	490	266	659	298	389	1287	948	795	733	499	566
ENSSSCT00000003092	1487	1180	461	581	356	1064	1907	830	643	732	898	919
ENSSSCT00000003102	2512	821	1095	1094	344	1192	1079	2521	1005	1282	1367	2121
ENSSSCT00000003103	657	7911	2106	550	540	1188	588	755	504	840	1305	789
ENSSSCT00000003105	1028	763	422	486	435	603	786	727	805	544	758	1010
ENSSSCT00000003106	734	595	614	808	480	689	525	810	491	179	686	361
ENSSSCT00000003107	11124	5475	3286	984	2057	3189	1217	2102	183	2323	4059	4167
ENSSSCT00000003108	704	1516	2025	401	3635	2663	1739	5270	2989	2798	1394	2330
ENSSSCT00000003111	461	1400	984	1261	939	747	639	2282	1162	2354	1109	895
ENSSSCT00000003118	1902	2169	413	1190	1550	1615	114	717	332	1201	822	833
ENSSSCT00000003121	3431	1697	889	1413	836	3097	859	326	228	758	323	542
ENSSSCT00000003122	1494	971	2177	1565	1191	1017	836	881	575	642	894	955
ENSSSCT00000003126	989	1834	734	597	1058	829	961	1245	856	1019	988	818
ENSSSCT00000003128	1173	1930	839	1136	1711	1673	786	1922	167	787	1196	1051
ENSSSCT00000003129	1284	4463	2833	2216	5037	3098	4438	14680	3049	4702	3350	2388
ENSSSCT00000003130	696	1443	134	206	107	391	364	352	792	250	382	518
ENSSSCT00000003131	1359	728	786	889	1354	1491	332	706	463	621	349	633
ENSSSCT00000003137	631	1348	629	693	394	1587	591	937	1060	1234	1329	1052
ENSSSCT00000003139	354	306	1204	793	400	973	1156	713	1721	1859	1826	1187
ENSSSCT00000003142	1378	4665	800	1602	2926	6204	2108	3809	2059	3386	5684	4999
ENSSSCT00000003156	927	1317	472	990	375	1099	780	335	483	1016	984	914
ENSSSCT00000003161	481	278	131	108	43	582	429	66	139	100	533	1081
ENSSSCT00000003165	859	1619	1238	649	422	718	3508	1404	833	2567	1742	1563
ENSSSCT00000003166	877	1075	304	942	1027	864	613	871	381	558	912	685
ENSSSCT00000003167	4049	1213	533	3293	3108	1161	3561	4489	7398	6702	4855	4677
ENSSSCT00000003168	648	139	691	498	456	449	2905	2069	6052	2389	2674	1947
ENSSSCT00000003169	657	519	404	340	310	268	341	408	379	603	278	376
ENSSSCT00000003186	772	334	303	497	233	278	1433	1694	1077	1674	498	719
ENSSSCT00000003191	474	1418	272	1402	620	503	1113	1921	1495	1075	1418	3262
ENSSSCT00000003195	2323	2656	676	1588	1289	5936	898	1377	1123	1311	1811	2338
ENSSSCT00000003202	1416	2311	1070	1439	1716	1328	574	1776	1263	1201	909	1231
ENSSSCT00000003206	858	1430	353	640	1519	1990	901	2194	1436	1697	2977	2099
ENSSSCT00000003209	728	142	563	561	450	765	1736	1293	675	216	1128	960
ENSSSCT00000003211	401	431	551	645	445	558	2893	2417	5067	1894	3843	1970
ENSSSCT00000003218	471	1414	809	953	586	1105	1841	1459	695	1013	1123	823
ENSSSCT00000003224	23421	59767	234887	158870	58856	37222	15752	190474	29059	56562	44545	73516
ENSSSCT00000003228	1452	1576	160	732	432	748	867	420	450	601	1707	944
ENSSSCT00000003232	1656	1179	443	1537	628	699	631	3696	5400	1842	1409	2549
ENSSSCT00000003245	423	3331	1217	608	596	912	587	2374	203	3643	1169	1470
ENSSSCT00000003256	541	885	407	284	471	926	2316	1743	1102	3535	4191	1701
ENSSSCT00000003278	470	2305	1301	1826	610	1840	953	613	788	930	2051	1047
ENSSSCT00000003318	1664	1157	11	463	259	2066	520	206	604	520	799	551
ENSSSCT00000003320	830	571	372	424	385	385	1137	2141	1093	1130	1170	614
ENSSSCT00000003325	796	2091	919	1230	492	1369	1380	2675	3106	1463	3537	1762
ENSSSCT00000003326	355	1626	512	1555	542	2065	1427	1335	685	2043	1115	1305
ENSSSCT00000003329	184	3199	596	632	332	417	229	425	329	320	396	310
ENSSSCT00000003330	456	557	217	271	170	357	757	218	235	140	271	359
ENSSSCT00000003332	1749	1127	833	579	1203	1049	1599	1741	1661	3996	4136	3197
ENSSSCT00000003340	1104	1256	668	858	693	755	1163	2933	3255	1299	984	1070
ENSSSCT00000003348	509	1069	618	409	547	378	1139	811	1446	339	500	507
ENSSSCT00000003359	535	519	1709	451	269	1639	325	829	144	179	688	1142
ENSSSCT00000003361	864	1198	1318	1200	1078	902	1045	2634	857	1142	1083	1374
ENSSSCT00000003373	964	748	613	765	623	837	467	1482	773	924	954	736
ENSSSCT00000003374	4140	1277	1764	1606	2149	728	1380	1339	1324	2130	1019	2255
ENSSSCT00000003382	2207	1279	397	1311	1189	826	832	1034	1035	1278	985	1221
ENSSSCT00000003399	592	1467	733	611	762	861	737	1337	890	2015	1225	1153
ENSSSCT00000003401	1544	1226	509	1156	465	823	837	1897	411	1004	947	688
ENSSSCT00000003406	1167	2284	1110	292	267	1438	1447	1399	868	910	1187	1409
ENSSSCT00000003413	675	1040	913	2325	1128	1356	805	738	640	292	897	579
ENSSSCT00000003415	1101	2520	558	776	977	1989	3131	1464	999	1252	959	2373
ENSSSCT00000003421	7447	7860	9127	4334	6125	5913	2035	10517	3821	5561	4292	3460
ENSSSCT00000003426	497	40	41	37	19	283	86	53	81	34	95	84
ENSSSCT00000003429	1088	839	590	445	539	1658	1672	4037	1551	739	2146	1279
ENSSSCT00000003430	929	1753	518	589	541	797	754	1166	2191	1589	1146	1151
ENSSSCT00000003431	666	1402	800	997	599	599	777	1806	959	1192	3047	967
ENSSSCT00000003432	856	424	1106	655	338	1934	956	572	1446	1148	1183	1418
ENSSSCT00000003437	692	696	438	779	274	590	91	590	663	407	883	979
ENSSSCT00000003441	677	531	554	354	346	496	1449	1514	1309	1076	1084	794
ENSSSCT00000003442	682	229	446	624	483	319	333	1699	316	628	537	690
ENSSSCT00000003443	1186	1231	489	2913	1933	1317	1433	1844	1296	2478	2431	3367
ENSSSCT00000003444	870	720	248	674	206	895	1140	1491	826	740	1327	855
ENSSSCT00000003446	486	920	416	634	612	536	1258	1435	157	661	984	687
ENSSSCT00000003447	1477	1162	654	463	521	1141	1447	951	942	1715	1253	1599
ENSSSCT00000003448	1976	1250	880	1463	863	1334	888	1087	1029	1095	1536	1010
ENSSSCT00000003450	440	411	821	465	660	451	18931	1522	2793	1828	1499	1850
ENSSSCT00000003455	512	1417	3137	839	954	2166	1209	700	2164	881	1731	1589
ENSSSCT00000003466	576	3292	622	998	427	711	1029	1434	643	1588	1975	1992
ENSSSCT00000003467	1181	2991	566	939	1549	1250	258	82	792	576	1018	1182
ENSSSCT00000003472	926	888	751	387	856	764	1002	1475	1503	1879	970	1245
ENSSSCT00000003474	1073	999	874	1035	953	650	936	1078	1158	1650	2158	1883
ENSSSCT00000003476	2040	1593	497	904	527	1416	834	2008	1382	1312	1439	2277
ENSSSCT00000003478	1013	1083	1226	1236	1160	3715	2801	1558	1526	2053	3302	2456
ENSSSCT00000003482	1834	5097	1161	1330	1270	2578	833	906	545	2383	1506	3731
ENSSSCT00000003489	849	1029	812	740	750	1489	812	1015	209	640	769	836
ENSSSCT00000003492	1081	978	1160	1365	538	1306	486	1018	521	565	906	909
ENSSSCT00000003494	301	599	585	512	648	598	1409	1969	315	1204	981	1209
ENSSSCT00000003495	783	855	364	966	607	1309	3365	2428	793	2127	1683	1510
ENSSSCT00000003502	409	1291	367	346	616	503	1361	1064	707	724	601	1246
ENSSSCT00000003504	5009	5539	8602	7969	3432	12266	1288	369	950	2004	941	1216
ENSSSCT00000003506	690	1537	340	591	637	1003	1955	1523	1059	1441	1117	1714
ENSSSCT00000003510	1806	1538	1345	1966	1396	618	1187	1966	506	1953	1873	1510
ENSSSCT00000003515	273	245	79	142	125	105	25	84	21	33	38	37
ENSSSCT00000003519	524	683	160	180	293	333	381	619	533	331	367	249
ENSSSCT00000003520	829	1284	629	1658	530	1250	871	478	108	1071	851	407
ENSSSCT00000003535	398	325	237	869	436	497	1348	1307	639	1433	1149	1045
ENSSSCT00000003544	671	371	208	253	64	180	360	110	293	106	120	168
ENSSSCT00000003548	2326	1603	2604	2708	911	1212	730	932	614	1292	1009	1326
ENSSSCT00000003551	461	1594	1115	2664	2012	2555	1234	1373	444	1890	2393	1136
ENSSSCT00000003553	1046	860	1723	884	1068	1065	777	1318	1613	1563	1748	1591
ENSSSCT00000003556	3391	1856	716	2649	1486	1855	781	737	783	1801	1929	1807
ENSSSCT00000003566	2477	1658	950	2831	1362	1169	470	1057	711	984	1088	722
ENSSSCT00000003574	643	1924	1847	597	717	977	1261	568	645	2338	1492	949
ENSSSCT00000003588	242	664	74	348	205	284	333	405	332	374	385	357
ENSSSCT00000003590	4598	1639	703	1688	1669	2096	1873	13198	1287	3948	3207	2994
ENSSSCT00000003592	925	1297	986	984	689	1812	1651	2091	841	1449	1565	1128
ENSSSCT00000003595	5792	9567	11292	10496	25478	14282	2401	12093	3930	8524	9052	9362
ENSSSCT00000003597	1538	1367	1206	1003	2159	2002	1471	2402	249	2168	2348	1193
ENSSSCT00000003600	379	2195	824	2511	978	1022	2037	1630	932	1509	1513	3246
ENSSSCT00000003617	697	1036	343	756	489	962	1985	1449	1156	1188	1603	1620
ENSSSCT00000003622	947	451	163	502	290	325	731	900	578	635	506	544
ENSSSCT00000003623	1632	1153	972	1404	639	1995	708	1737	1509	1617	1846	1734
ENSSSCT00000003625	3022	1419	831	1036	1078	1958	1006	2157	1551	2229	2364	1505
ENSSSCT00000003626	1375	1760	1204	2026	1817	1305	1092	1533	1290	1051	2042	2754
ENSSSCT00000003628	48867	8653	8017	7537	9197	7145	4774	4310	3920	5021	5538	8696
ENSSSCT00000003632	1496	5257	1108	2997	937	914	1137	1027	297	895	819	1426
ENSSSCT00000003652	5296	1218	4269	820	970	970	2296	611	590	644	800	786
ENSSSCT00000003665	3865	1438	448	3600	1069	1898	1033	1264	335	1601	2054	2168
ENSSSCT00000003670	2960	3456	2982	3871	2834	6971	4170	2535	572	2689	2419	2907
ENSSSCT00000003712	1328	1362	860	462	295	532	1711	348	409	229	660	783
ENSSSCT00000003717	3344	1039	916	974	681	1181	1204	1218	813	967	1049	1349
ENSSSCT00000003720	3717	2401	1932	1128	764	1261	1082	1790	481	1120	1856	1236
ENSSSCT00000003723	586	807	501	419	329	608	723	615	550	411	510	738
ENSSSCT00000003728	5189	1683	1111	3124	1092	751	638	1565	910	1670	1129	1323
ENSSSCT00000003736	436	1202	887	1503	1449	2017	1663	608	555	696	1610	1081
ENSSSCT00000003750	1178	3173	575	1134	1592	2029	308	1141	704	1443	2486	1731
ENSSSCT00000003754	1081	2308	2680	1764	982	1579	653	976	263	712	836	759
ENSSSCT00000003755	296	4438	579	640	681	619	1718	1073	956	8983	840	740
ENSSSCT00000003756	892	386	114	117	178	125	517	272	669	304	290	162
ENSSSCT00000003759	1115	1681	1430	395	735	1167	742	1700	1766	757	2745	2059
ENSSSCT00000003762	552	1108	565	630	810	845	1036	600	1151	1274	1042	1065
ENSSSCT00000003767	1368	416	333	524	221	780	276	259	378	416	487	575
ENSSSCT00000003772	1155	1385	1208	1181	1142	994	1142	1135	843	965	2563	1851
ENSSSCT00000003777	838	612	686	458	281	494	1518	1079	1478	635	700	645
ENSSSCT00000003786	746	1276	1975	688	450	664	988	756	4934	511	952	1095
ENSSSCT00000003790	1332	8235	157	651	556	1490	3397	1627	900	1631	2116	28879
ENSSSCT00000003794	471	3005	2327	797	797	1158	1084	2012	381	963	1557	2497
ENSSSCT00000003807	960	1227	754	1480	510	814	528	949	782	1442	657	738
ENSSSCT00000003808	312	556	733	1004	777	1101	767	1343	405	1344	1284	927
ENSSSCT00000003813	390	1121	593	350	445	774	3545	3588	7746	10146	8978	5182
ENSSSCT00000003817	1253	403	473	575	328	1058	420	297	254	418	751	1067
ENSSSCT00000003836	1496	1815	746	1915	1328	470	630	1194	840	678	1439	2572
ENSSSCT00000003842	799	1055	2393	982	877	1282	973	1396	526	10281	1486	1893
ENSSSCT00000003846	1188	2555	485	1409	934	1075	711	1569	1108	1332	1162	1368
ENSSSCT00000003851	1647	1402	1601	598	752	979	487	1453	787	595	1154	1184
ENSSSCT00000003854	2985	1310	902	1040	845	1407	989	961	862	853	1117	860
ENSSSCT00000003857	2037	802	798	941	1196	1260	1485	2340	908	2693	1926	3574
ENSSSCT00000003863	5287	852	1068	1667	685	1008	1227	1226	1619	1597	1079	1442
ENSSSCT00000003864	1160	1891	867	1650	929	1631	586	930	363	898	1451	1223
ENSSSCT00000003865	287	581	432	384	190	414	865	640	461	147	576	543
ENSSSCT00000003868	269	1007	819	1061	928	783	610	925	524	814	764	1083
ENSSSCT00000003869	4586	11379	6008	14134	24907	3488	6889	32816	10333	18655	11770	14855
ENSSSCT00000003874	914	1657	514	769	837	838	1450	1821	1636	2201	1891	1157
ENSSSCT00000003878	957	1435	333	643	298	835	746	219	708	545	909	1841
ENSSSCT00000003879	797	479	1610	899	364	834	1086	686	1496	1073	576	730
ENSSSCT00000003898	817	863	566	422	493	3667	2104	3280	1194	2040	3845	2470
ENSSSCT00000003904	478	4256	237	883	589	850	501	1237	562	1120	680	603
ENSSSCT00000003912	911	4954	918	699	1429	763	876	1693	597	2671	1447	1553
ENSSSCT00000003914	1931	1401	722	765	983	1589	779	3464	2134	1797	1309	1904
ENSSSCT00000003924	2052	2696	1055	1179	767	736	253	526	475	335	667	462
ENSSSCT00000003935	1390	1003	1364	2494	442	1780	525	573	750	896	1303	967
ENSSSCT00000003946	932	728	1451	439	604	892	1423	1259	958	1447	1557	1446
ENSSSCT00000003947	571	1072	648	467	556	808	504	1198	1084	714	1202	1216
ENSSSCT00000003948	746	654	952	1434	592	676	348	583	608	580	645	418
ENSSSCT00000003951	400	975	352	245	322	536	1699	1111	2148	542	833	2342
ENSSSCT00000003953	490	435	288	1485	925	1907	2320	1712	578	1676	2255	1246
ENSSSCT00000003954	734	1723	470	1451	742	1000	531	220	316	947	740	1790
ENSSSCT00000003956	2473	1009	465	842	680	1736	766	572	451	601	1009	724
ENSSSCT00000003958	1043	951	611	1568	635	1217	196	832	719	886	801	512
ENSSSCT00000003963	2506	786	697	1093	1887	1395	2572	3161	538	1903	2043	1208
ENSSSCT00000003970	1590	1287	430	407	505	3065	1131	1543	825	2770	3847	2350
ENSSSCT00000003975	592	2178	705	389	836	1367	2381	1972	1045	5358	1519	874
ENSSSCT00000003977	932	865	405	1210	791	3498	1926	1179	943	999	2958	1718
ENSSSCT00000003980	684	808	1197	2826	1477	1653	555	382	832	1529	1421	1803
ENSSSCT00000003991	2255	2310	2104	510	1961	1417	3766	7157	7691	14338	4209	6158
ENSSSCT00000004005	889	569	1286	470	457	505	674	1153	441	600	565	376
ENSSSCT00000004007	489	819	169	186	232	360	1341	516	377	288	316	373
ENSSSCT00000004008	880	559	321	417	259	398	594	576	390	393	326	585
ENSSSCT00000004016	1440	1554	341	949	1291	1274	857	2561	800	1225	1232	949
ENSSSCT00000004018	1756	2102	567	1493	1076	2843	213	1182	345	701	856	570
ENSSSCT00000004026	936	1146	701	1572	1066	837	2171	1450	1331	1449	1204	1798
ENSSSCT00000004029	2054	1757	955	456	894	1088	1075	1966	637	1342	986	907
ENSSSCT00000004030	965	805	328	472	491	758	4299	2295	2488	1927	1705	3280
ENSSSCT00000004033	1369	1534	520	1121	1649	1710	1484	1372	1313	1637	2171	2360
ENSSSCT00000004036	624	1416	1423	972	673	2326	416	1056	576	412	505	913
ENSSSCT00000004038	1237	5222	569	735	1370	1303	1714	1962	3840	1535	1714	1949
ENSSSCT00000004039	1629	1338	1074	1957	1042	1125	3553	1222	813	2501	1753	836
ENSSSCT00000004040	3203	1006	643	1740	1613	1160	1113	1607	691	1736	1816	2482
ENSSSCT00000004041	562	342	203	536	157	271	416	375	14	165	374	422
ENSSSCT00000004042	650	1407	1362	886	399	1054	1112	777	808	1758	1083	1322
ENSSSCT00000004045	962	1302	683	429	740	859	1192	1457	960	860	967	745
ENSSSCT00000004047	606	611	693	526	823	859	1919	1545	724	1272	1347	1367
ENSSSCT00000004048	3675	2512	859	2089	532	1675	1290	1721	937	1391	1745	1972
ENSSSCT00000004054	141	1306	152	926	630	2634	770	2305	386	1271	1570	3764
ENSSSCT00000004055	451	1917	836	823	1462	1364	305	846	695	1161	786	1133
ENSSSCT00000004060	1407	737	206	481	347	445	90	390	273	325	208	181
ENSSSCT00000004063	504	994	612	711	425	995	1340	597	133	562	602	741
ENSSSCT00000004066	942	1230	645	595	782	762	706	1409	701	1132	1161	982
ENSSSCT00000004068	18708	4961	1320	1800	2557	1283	9358	3332	2040	3516	2299	7520
ENSSSCT00000004070	811	2384	768	891	1557	1060	1311	733	1323	1402	1398	1758
ENSSSCT00000004082	529	1193	527	416	588	618	1168	1258	614	1840	1174	827
ENSSSCT00000004098	938	1339	561	1225	813	1442	568	362	69	109	418	491
ENSSSCT00000004100	55	108	38	21	26	51	298	86	259	80	114	84
ENSSSCT00000004101	1033	583	761	578	595	504	1296	1542	533	1060	585	773
ENSSSCT00000004108	730	1227	1166	916	314	996	2641	1912	3969	1555	2166	2342
ENSSSCT00000004114	584	1524	958	561	909	555	327	1126	976	1622	1693	1497
ENSSSCT00000004115	412	786	523	445	321	1212	1155	1083	938	4107	1075	1864
ENSSSCT00000004118	393	1108	754	291	724	1070	2756	2565	1161	1339	1588	1068
ENSSSCT00000004122	1010	388	249	231	187	476	1209	680	340	539	680	373
ENSSSCT00000004124	742	6526	1709	815	887	1180	553	972	1257	970	943	1336
ENSSSCT00000004130	524	920	839	1455	1414	1163	662	1787	473	2039	1096	884
ENSSSCT00000004131	870	2602	193	2361	74	1815	1756	1701	922	1623	3119	2190
ENSSSCT00000004132	704	1441	1064	737	570	974	731	841	25	301	522	324
ENSSSCT00000004133	1627	2169	1023	764	898	1753	32268	1075	905	5199	5140	2586
ENSSSCT00000004136	652	2414	722	1312	392	950	779	1637	1933	1143	2225	1711
ENSSSCT00000004139	2048	1067	487	1074	908	1984	621	614	622	582	952	1695
ENSSSCT00000004144	598	1717	495	661	1092	568	2657	6939	2292	2745	1817	1529
ENSSSCT00000004145	197	1478	484	386	357	459	468	469	296	497	575	412
ENSSSCT00000004149	1089	1868	1842	708	928	934	1919	2946	776	825	1002	1450
ENSSSCT00000004155	1104	1041	1114	1080	1835	729	1070	1316	8007	1281	3725	3963
ENSSSCT00000004156	2041	895	956	987	426	415	893	1012	493	662	556	536
ENSSSCT00000004158	1282	17235	642	757	904	2128	920	2123	783	1258	1579	1378
ENSSSCT00000004160	1801	6605	4242	1628	3211	4327	3436	2009	1833	1820	3205	4344
ENSSSCT00000004165	2466	2682	570	4052	960	7700	88	94	145	339	433	336
ENSSSCT00000004169	612	550	498	275	318	1799	1677	922	1663	291	1336	39024
ENSSSCT00000004179	225	372	189	189	176	163	1315	2157	2345	1016	2010	1331
ENSSSCT00000004186	2279	1833	743	1755	1851	1647	1070	2811	1447	2249	2512	1473
ENSSSCT00000004190	751	196	243	472	244	180	683	1142	339	64	426	198
ENSSSCT00000004191	1177	1540	494	690	472	1208	496	1280	670	1171	1649	2052
ENSSSCT00000004193	807	1864	809	834	299	783	816	1244	437	993	846	597
ENSSSCT00000004199	1101	2383	433	2153	561	879	554	204	592	472	361	197
ENSSSCT00000004203	213	178	381	276	180	146	1990	4184	2912	1124	1550	3531
ENSSSCT00000004204	925	1685	3418	1523	733	2015	998	1791	310	1384	1128	3291
ENSSSCT00000004218	639	784	364	665	379	1000	3458	1964	1353	1652	11024	4769
ENSSSCT00000004219	292	1293	373	442	367	545	627	482	181	529	290	409
ENSSSCT00000004222	1135	1107	2646	1287	975	1262	1241	4249	975	2450	1284	2480
ENSSSCT00000004226	327	2158	797	966	1700	963	932	1633	422	1577	1030	651
ENSSSCT00000004235	1057	441	1347	839	601	448	1629	1519	851	1243	1300	1557
ENSSSCT00000004241	924	2989	380	747	321	498	1219	556	1138	1960	1646	1004
ENSSSCT00000004243	1886	1564	482	1389	1088	1305	2417	4961	1364	1745	2007	1930
ENSSSCT00000004247	2785	8045	1878	1699	1735	1914	1029	3440	765	2102	2578	18150
ENSSSCT00000004261	1342	959	385	377	460	427	2370	1144	1063	970	715	637
ENSSSCT00000004262	995	1106	931	381	425	543	939	270	508	620	624	755
ENSSSCT00000004264	743	1712	1458	695	609	1729	713	1842	442	486	651	891
ENSSSCT00000004288	1446	522	459	393	200	351	735	673	886	998	622	791
ENSSSCT00000004296	158	40695	470	648	632	998	1144	956	528	609	609	581
ENSSSCT00000004297	240	801	567	848	348	106	982	719	623	215	283	772
ENSSSCT00000004309	1160	1157	677	996	351	870	4665	2570	1501	1363	3152	4000
ENSSSCT00000004318	13	526	244	58	37	8	2138	991	879	325	98	219
ENSSSCT00000004319	1372	1254	1728	1017	266	670	725	254	379	1013	645	611
ENSSSCT00000004323	2263	2228	802	2379	913	2232	1321	1045	879	1290	1832	1297
ENSSSCT00000004328	654	815	1106	2999	536	927	389	1056	650	619	254	529
ENSSSCT00000004332	1666	1181	977	2315	2792	2758	1160	3597	953	1890	2102	2407
ENSSSCT00000004333	923	770	766	1357	450	601	1243	524	619	480	577	869
ENSSSCT00000004334	476	485	597	199	584	747	20342	2890	5416	9194	2703	18020
ENSSSCT00000004337	862	1616	1270	923	784	1429	767	920	601	696	1010	493
ENSSSCT00000004342	1813	2222	974	2503	2468	2234	1947	1410	322	2220	1582	1199
ENSSSCT00000004344	980	2558	1166	1269	3739	1991	1289	2004	1576	3039	2434	2266
ENSSSCT00000004347	936	285	416	225	135	304	234	239	474	74	424	75
ENSSSCT00000004368	1087	1465	121	2112	72	368	279	89	219	111	155	203
ENSSSCT00000004369	564	951	468	1986	456	1064	1005	783	391	969	853	1404
ENSSSCT00000004387	874	880	2145	1057	842	1018	866	2326	1630	944	837	741
ENSSSCT00000004392	1815	868	577	538	771	1880	2447	1156	681	1093	2073	1724
ENSSSCT00000004397	926	792	533	1057	576	1140	1928	1058	170	892	1586	1506
ENSSSCT00000004402	580	1266	847	1194	504	1498	1059	2042	204	1232	998	817
ENSSSCT00000004404	922	3741	1856	1168	843	1425	1639	2012	1722	1353	969	1479
ENSSSCT00000004405	21706	22546	16001	92682	17598	143247	12191	22938	11820	32589	81631	56969
ENSSSCT00000004406	854	1442	913	999	716	1103	1147	824	780	1051	1314	1415
ENSSSCT00000004421	549	2076	924	699	696	1477	3315	1656	664	2936	7538	1156
ENSSSCT00000004425	15	47	26	14	11	16	6	10	7	12	3	5
ENSSSCT00000004428	674	720	1139	9171	787	811	1994	914	616	881	774	803
ENSSSCT00000004435	549	598	358	514	255	1085	1745	747	874	535	601	1195
ENSSSCT00000004467	1092	1874	701	600	613	700	1356	1161	654	1511	2982	2438
ENSSSCT00000004468	1042	1854	1141	924	1270	1172	1601	1555	684	841	1767	2391
ENSSSCT00000004472	1500	4149	1389	4096	2456	3290	2450	4747	1375	4842	7808	4844
ENSSSCT00000004473	785	801	356	727	646	1870	949	1303	909	1443	1437	930
ENSSSCT00000004476	664	1321	339	706	456	699	1748	1641	717	1462	1636	2428
ENSSSCT00000004487	2830	881	1062	1510	567	757	856	924	901	851	927	937
ENSSSCT00000004492	630	4748	636	376	317	400	435	668	875	1122	997	710
ENSSSCT00000004497	656	4393	559	855	654	145	299	695	238	478	116	377
ENSSSCT00000004504	533	4807	1524	639	797	1134	814	820	715	719	821	847
ENSSSCT00000004505	713	1810	981	1362	614	1180	1428	2351	1594	1040	1447	1041
ENSSSCT00000004506	282	231	399	549	283	345	627	779	1028	1050	613	1485
ENSSSCT00000004507	1588	1677	394	188	1193	676	1152	2223	1054	1511	1329	2474
ENSSSCT00000004519	2834	787	929	1361	839	1509	1239	1045	736	1324	1864	2040
ENSSSCT00000004521	319	1452	828	2105	1048	1382	841	931	101	1053	864	1324
ENSSSCT00000004538	802	876	424	683	629	567	1171	1157	751	985	922	1099
ENSSSCT00000004541	1588	1777	393	933	991	986	1887	2363	2651	1440	2113	1622
ENSSSCT00000004552	1681	4106	3046	1177	1667	1066	3213	7467	2262	2003	1755	2995
ENSSSCT00000004557	547	1361	557	859	761	636	1274	1393	986	1342	1394	5124
ENSSSCT00000004560	6954	3666	1249	3892	9336	15544	6362	4682	2709	5224	4797	8864
ENSSSCT00000004580	2665	2691	1258	3381	3546	4559	1106	2636	2732	3057	2224	2575
ENSSSCT00000004581	994	177	545	653	401	466	2899	4211	1154	4014	2575	4925
ENSSSCT00000004584	2951	3285	3110	1722	2878	3211	2278	2658	1885	2566	3721	2515
ENSSSCT00000004587	520	2002	997	1982	1788	1928	1332	2420	787	1909	1373	1330
ENSSSCT00000004596	943	998	776	1580	1482	2369	1455	3785	2240	2416	1910	3186
ENSSSCT00000004605	710	1393	545	527	529	1141	973	1249	901	954	973	730
ENSSSCT00000004608	820	366	582	321	319	518	1068	1598	1442	728	868	1224
ENSSSCT00000004616	179	1527	594	350	407	489	52	566	123	118	46	39
ENSSSCT00000004618	37019	44095	14420	33426	137074	43839	17332	29028	6706	22127	11341	38432
ENSSSCT00000004619	1688	4627	2161	12636	9481	9116	1635	11217	2375	6012	5658	3929
ENSSSCT00000004620	4256	3315	1203	7134	3135	3123	8701	58588	2934	25103	13232	25407
ENSSSCT00000004622	617	1771	605	2813	1308	1105	2748	1957	1490	3813	1134	855
ENSSSCT00000004624	6102	4887	5775	3805	9267	5979	3232	14248	1328	8104	22753	11114
ENSSSCT00000004630	1501	673	625	546	211	534	637	573	826	595	636	779
ENSSSCT00000004631	957	754	702	1125	474	1082	1635	928	1008	683	640	449
ENSSSCT00000004636	12269	14462	4193	9929	23513	6214	3732	65732	12065	23933	16839	17447
ENSSSCT00000004658	907	1342	352	779	426	1750	1308	842	812	1308	695	1021
ENSSSCT00000004668	787	703	527	522	1155	1064	1736	2168	1595	1129	1931	1998
ENSSSCT00000004669	127	147	229	149	172	81	1028	456	497	186	197	203
ENSSSCT00000004678	718	1502	791	1091	1110	1936	1151	2173	267	1970	1159	858
ENSSSCT00000004683	463	2111	1003	608	379	657	1298	350	232	472	784	491
ENSSSCT00000004688	655	1941	580	1493	716	1249	742	1458	689	2098	1493	552
ENSSSCT00000004693	1117	1978	466	1257	1321	1566	2670	1250	638	1273	2034	1263
ENSSSCT00000004694	521	1355	551	899	949	719	579	788	193	2207	666	865
ENSSSCT00000004711	751	1214	1324	770	573	1270	1080	629	1209	1818	1197	929
ENSSSCT00000004725	470	1441	562	479	612	744	2812	1693	595	1392	1106	1557
ENSSSCT00000004740	1814	980	988	1750	3128	2959	3949	9770	2172	3110	5427	1968
ENSSSCT00000004742	1011	2166	1189	361	2187	2130	2094	1428	928	1905	1991	2093
ENSSSCT00000004744	244	573	766	568	1028	1097	5656	1418	2063	1479	1051	1228
ENSSSCT00000004748	481	1011	551	390	382	398	1005	2579	458	651	405	490
ENSSSCT00000004754	418	1538	438	943	1232	1468	836	1147	101	882	2835	802
ENSSSCT00000004759	642	9701	297	979	780	747	1256	1408	795	982	1533	1248
ENSSSCT00000004763	996	2281	795	678	815	815	4062	971	1078	1281	1429	731
ENSSSCT00000004784	358	1532	3970	1252	524	976	557	3031	712	1948	830	850
ENSSSCT00000004794	439	2054	435	763	1158	1197	1191	3872	101234	2486	2148	3863
ENSSSCT00000004796	286	1186	1080	1398	538	763	912	1998	266	4915	3406	2061
ENSSSCT00000004804	743	498	771	1005	954	705	743	1856	875	2565	1263	1519
ENSSSCT00000004811	551	431	772	952	1402	873	1682	1139	522	1232	1022	2094
ENSSSCT00000004815	747	1986	1933	547	383	1053	302	629	987	227	465	572
ENSSSCT00000004819	1554	1585	747	1099	857	1563	583	4034	1226	937	1659	1302
ENSSSCT00000004828	383	769	389	144	333	322	661	401	566	575	364	319
ENSSSCT00000004830	1145	4519	1902	1237	2759	5674	559	1204	692	645	1787	771
ENSSSCT00000004840	1200	1809	670	1168	653	1474	1017	691	501	1303	928	1074
ENSSSCT00000004844	1342	1375	644	417	522	534	1613	698	2996	666	1100	2102
ENSSSCT00000004845	4082	892	1221	1840	504	1432	850	1342	735	793	826	978
ENSSSCT00000004847	2095	3732	2303	1006	1931	980	2459	7827	942	4939	3623	4564
ENSSSCT00000004849	2651	1396	883	1070	2271	2668	6007	2451	1352	1463	10082	1442
ENSSSCT00000004855	422	995	720	1613	1024	1020	356	992	528	790	711	892
ENSSSCT00000004869	1203	8261	991	3070	697	1631	1604	737	362	789	2003	1829
ENSSSCT00000004871	1005	3356	487	1533	1268	1493	897	2017	295	756	744	699
ENSSSCT00000004874	755	1893	477	287	1427	1084	3135	2315	1771	2926	2275	1456
ENSSSCT00000004885	409	815	693	586	240	582	794	1975	2015	1751	1202	682
ENSSSCT00000004888	1242	870	566	880	788	919	2182	1444	1126	939	1009	5359
ENSSSCT00000004897	306	1026	538	293	258	171	436	1005	852	828	592	616
ENSSSCT00000004899	2676	873	2383	1622	1060	1735	4692	4595	1665	8882	2569	5773
ENSSSCT00000004901	1208	946	1435	505	1001	662	1279	938	484	724	2173	3118
ENSSSCT00000004903	814	1164	963	1496	428	857	556	1001	1960	1085	1177	835
ENSSSCT00000004911	683	1579	336	2218	463	4957	1218	1921	610	626	2524	3966
ENSSSCT00000004931	842	1025	469	610	479	2326	600	1114	604	741	562	1103
ENSSSCT00000004941	1425	3202	983	1065	1314	1017	1623	2540	1111	1123	1066	1006
ENSSSCT00000004943	2391	882	414	580	1730	778	475	867	833	1307	726	1125
ENSSSCT00000004950	556	1503	1234	1605	711	1451	650	1413	771	943	834	946
ENSSSCT00000004955	1568	845	264	1014	450	627	2022	547	1196	1285	1081	1681
ENSSSCT00000004957	1212	1273	2816	1148	1066	1429	1421	1264	780	903	1120	1487
ENSSSCT00000004958	467	528	352	493	355	575	67	427	424	663	831	391
ENSSSCT00000004961	1015	1365	396	691	678	926	492	2415	893	719	806	1284
ENSSSCT00000004962	1139	2347	1017	1168	492	1136	2411	2997	872	1490	1595	1902
ENSSSCT00000004963	974	1039	254	287	334	1059	809	690	553	678	1254	2834
ENSSSCT00000004969	392	488	257	269	268	356	258	994	704	464	633	356
ENSSSCT00000004978	672	5709	751	1668	404	1112	1464	2506	728	869	581	865
ENSSSCT00000004979	1057	895	899	625	664	807	4531	907	997	808	1095	1549
ENSSSCT00000004992	991	914	357	1771	409	1013	560	535	149	456	688	632
ENSSSCT00000004997	1348	868	2104	1367	705	1390	878	985	493	4434	1768	1959
ENSSSCT00000005008	1126	1789	327	842	1769	1624	309	5369	1569	3669	2623	4861
ENSSSCT00000005011	221	1367	876	351	325	500	5965	940	1189	674	714	677
ENSSSCT00000005015	714	795	1142	346	500	508	870	1042	646	900	457	1567
ENSSSCT00000005017	387	279	710	319	182	233	694	1919	1532	297	464	783
ENSSSCT00000005026	5951	2340	1973	4246	1933	2078	845	2396	1023	1746	1211	2302
ENSSSCT00000005027	1304	1069	588	1563	779	963	1380	1263	323	490	980	682
ENSSSCT00000005032	937	1311	518	919	707	717	722	1380	502	1517	633	725
ENSSSCT00000005038	2188	942	2691	510	1037	1011	456	1079	464	989	1309	1196
ENSSSCT00000005056	861	3177	531	416	640	504	616	1117	616	1025	770	961
ENSSSCT00000005065	164	717	114	157	272	137	517	492	424	526	417	256
ENSSSCT00000005069	1153	593	138	666	64	272	501	718	520	168	331	223
ENSSSCT00000005070	1621	3233	1177	1629	2316	1891	2679	3584	5163	2807	3413	3198
ENSSSCT00000005077	987	1782	1731	1017	847	1634	802	2132	1387	1237	4788	1914
ENSSSCT00000005078	14901	42453	49339	20879	66262	58162	4767	9647	131	3507	7989	6195
ENSSSCT00000005081	438	948	457	752	378	574	2244	1370	3519	872	750	416
ENSSSCT00000005082	1313	1088	1118	622	609	1553	401	359	803	203	948	1062
ENSSSCT00000005084	363	707	573	847	505	441	576	1143	1662	1211	183	799
ENSSSCT00000005088	784	956	1196	1332	593	508	869	2492	1019	1404	603	1749
ENSSSCT00000005097	1158	2963	374	1003	1927	1606	1469	1587	387	698	1037	781
ENSSSCT00000005103	3054	1089	972	1141	1914	783	1917	2704	972	2583	1994	1496
ENSSSCT00000005113	709	3025	525	344	309	471	466	582	355	905	678	720
ENSSSCT00000005116	2087	1232	625	1645	1992	2798	5131	3411	1197	4054	9460	5143
ENSSSCT00000005128	1058	1438	587	812	589	665	772	712	528	208	466	645
ENSSSCT00000005129	892	1493	675	1440	1580	1229	874	1587	1463	1483	1384	1185
ENSSSCT00000005138	1165	936	910	820	1266	2346	464	451	368	725	943	846
ENSSSCT00000005141	352	254	326	114	155	132	718	946	468	405	446	711
ENSSSCT00000005143	340	624	1165	813	338	570	909	1259	2712	533	809	1060
ENSSSCT00000005152	10367	2008	1854	6323	2781	2831	755	481	809	2140	1001	2163
ENSSSCT00000005156	767	1345	1879	1539	856	2451	636	938	916	2194	1631	1027
ENSSSCT00000005157	2052	1232	659	1360	2140	1964	1761	1711	1053	1963	3060	2273
ENSSSCT00000005158	975	1391	590	474	1041	1157	865	900	1084	1138	1539	1802
ENSSSCT00000005159	793	6426	593	291	2680	1170	871	751	664	990	651	745
ENSSSCT00000005161	3338	4523	495	2323	909	2889	4140	2635	3411	2378	4735	2116
ENSSSCT00000005183	2027	1707	1680	613	1781	2259	910	3073	2184	1866	3286	6653
ENSSSCT00000005189	496	3132	674	900	522	940	5000	2001	630	1805	1200	1964
ENSSSCT00000005190	182	244	225	87	101	223	359	163	202	144	156	139
ENSSSCT00000005196	1966	8407	906	1004	656	990	850	925	689	382	1030	2474
ENSSSCT00000005208	1136	1961	1202	1425	658	3103	293	142	48	152	353	137
ENSSSCT00000005209	2667	1516	677	923	919	906	1200	2088	860	1599	1819	2718
ENSSSCT00000005211	1244	2120	480	1164	1077	1085	1811	2077	747	951	1806	1230
ENSSSCT00000005218	346	1762	636	1570	2030	2396	3745	3992	2811	2002	4691	3334
ENSSSCT00000005226	476	2162	715	876	976	839	1102	1835	675	1638	983	1371
ENSSSCT00000005232	1158	1139	649	1312	828	1148	895	884	1230	1050	1645	1425
ENSSSCT00000005234	530	622	1209	408	732	1173	8786	1989	1292	1862	2065	2090
ENSSSCT00000005235	1222	932	404	610	357	445	616	553	368	536	773	457
ENSSSCT00000005243	836	3217	832	976	612	1173	793	1725	588	644	866	854
ENSSSCT00000005245	1019	1953	506	321	435	701	999	1252	355	573	1038	1183
ENSSSCT00000005249	521	145	547	280	280	621	871	1321	600	482	804	899
ENSSSCT00000005250	514	779	478	1260	860	1208	901	7288	968	1757	2645	3502
ENSSSCT00000005252	1237	1493	568	341	1067	635	1372	1359	1046	857	1008	690
ENSSSCT00000005256	353	1207	749	1670	1004	3255	2019	1205	647	890	2297	3072
ENSSSCT00000005258	1266	938	823	1931	945	1240	685	1661	2280	1289	1138	1366
ENSSSCT00000005259	1023	1737	691	1429	733	1559	267	746	1841	1076	1312	2567
ENSSSCT00000005265	495	820	882	381	311	464	1031	1033	770	397	566	1045
ENSSSCT00000005275	1074	1513	664	1524	984	1932	1082	1669	1099	1766	1537	1384
ENSSSCT00000005284	639	1003	253	471	581	328	706	1743	1271	1114	853	958
ENSSSCT00000005288	1252	3468	305	603	440	307	280	1970	1705	6933	1263	5760
ENSSSCT00000005290	1168	887	1062	973	859	1169	496	1060	1180	999	1500	1050
ENSSSCT00000005294	157	422	878	346	553	588	6996	11105	1701	5376	2226	6905
ENSSSCT00000005298	564	3791	1977	407	524	677	8216	1390	582	900	572	1292
ENSSSCT00000005305	1004	1012	440	507	550	435	1634	802	734	490	586	564
ENSSSCT00000005306	1347	1224	959	833	821	1124	896	814	1018	999	1296	1580
ENSSSCT00000005311	5978	2988	2034	2348	1962	2199	974	507	423	3587	740	1140
ENSSSCT00000005323	1893	944	1176	1584	1156	2021	1906	3888	4846	2409	3307	2276
ENSSSCT00000005328	786	877	611	427	452	371	944	708	752	528	700	513
ENSSSCT00000005329	620	842	609	729	400	895	1900	866	744	911	1153	686
ENSSSCT00000005331	799	1024	1988	1271	737	1602	459	498	838	645	953	562
ENSSSCT00000005336	394	350	329	305	213	509	526	343	440	351	315	534
ENSSSCT00000005337	357	1873	794	1048	984	1545	418	1474	639	976	830	928
ENSSSCT00000005338	2403	954	1698	1535	1397	1152	1057	7171	1032	1120	2120	1757
ENSSSCT00000005341	813	1192	417	1465	531	1717	948	2301	170	2009	1028	830
ENSSSCT00000005342	1202	7717	1592	761	974	1569	307	163	257	168	276	242
ENSSSCT00000005345	400	1539	748	98	194	1054	84	70	1002	1009	703	690
ENSSSCT00000005348	290	225	173	83	84	173	934	576	438	231	415	373
ENSSSCT00000005354	254	1140	944	1066	1202	1312	340	2966	603	1186	779	739
ENSSSCT00000005359	392	1395	976	1224	547	566	734	1726	1176	1214	925	1415
ENSSSCT00000005367	1272	813	1401	1664	867	954	783	1174	307	1208	1105	1384
ENSSSCT00000005390	867	1449	560	843	481	1496	455	982	647	540	753	449
ENSSSCT00000005391	1461	1713	169	808	1292	1959	310	1928	447	1498	660	777
ENSSSCT00000005394	1228	1952	1241	1647	2623	1838	869	3204	2405	2739	1622	2347
ENSSSCT00000005395	1133	588	3904	821	842	987	604	798	703	1411	889	761
ENSSSCT00000005396	375	579	375	525	787	434	7133	2225	3700	82904	1323	2098
ENSSSCT00000005397	344	602	110	121	193	103	3871	1042	640	1131	278	362
ENSSSCT00000005400	856	1253	983	1309	1122	1130	581	1267	490	885	1058	1382
ENSSSCT00000005409	4220	1079	1196	814	282	935	1486	726	759	1581	856	1263
ENSSSCT00000005415	277	94	355	115	111	196	975	1620	2060	522	727	513
ENSSSCT00000005417	1725	938	2468	463	1240	5038	686	377	778	1793	1025	812
ENSSSCT00000005428	686	827	774	943	705	673	1322	593	843	611	938	612
ENSSSCT00000005436	405	416	509	475	463	698	620	1556	621	674	671	407
ENSSSCT00000005439	2131	1763	1463	1569	2117	997	546	168	73	294	881	347
ENSSSCT00000005442	1377	1835	423	503	499	816	2229	995	429	950	1062	1089
ENSSSCT00000005446	475	247	150	122	82	126	254	131	274	110	190	172
ENSSSCT00000005449	542	1888	561	368	811	1564	752	3193	1326	1641	2166	5270
ENSSSCT00000005460	1623	1367	1516	2546	432	956	309	221	203	380	383	669
ENSSSCT00000005464	922	270	765	462	423	906	1879	989	859	976	1067	1238
ENSSSCT00000005469	1355	973	825	925	455	416	1131	1148	978	1240	1228	1019
ENSSSCT00000005475	943	998	757	487	507	696	2784	3071	615	1504	1136	1189
ENSSSCT00000005486	1065	379	419	663	350	460	800	905	1012	736	828	509
ENSSSCT00000005490	760	947	1903	761	1158	1323	1068	540	314	1107	544	523
ENSSSCT00000005492	1082	2016	473	1097	562	1761	1450	1671	2277	2277	1228	807
ENSSSCT00000005498	562	814	1034	264	416	469	4568	898	812	994	627	721
ENSSSCT00000005502	1938	1228	837	1484	1219	1802	977	965	158	948	1257	1248
ENSSSCT00000005510	558	1825	1449	1203	2308	520	1026	1628	654	244	1104	1622
ENSSSCT00000005511	787	1860	1185	427	546	372	1513	1202	440	564	565	804
ENSSSCT00000005518	31	181	69	51	82	49	170	107	31	112	18	19
ENSSSCT00000005524	1319	696	151	494	651	646	927	1049	19	467	519	573
ENSSSCT00000005527	734	1071	792	606	1143	716	769	1401	971	842	971	741
ENSSSCT00000005535	738	774	1337	691	454	1034	694	555	599	525	854	688
ENSSSCT00000005537	712	335	407	411	560	840	838	652	1265	832	1259	1322
ENSSSCT00000005538	1208	907	771	584	883	1207	616	1210	1018	1145	942	1174
ENSSSCT00000005541	562	1722	433	710	687	631	1993	1145	781	1531	1147	791
ENSSSCT00000005545	1579	195	109	411	281	396	1061	1587	503	405	557	657
ENSSSCT00000005555	2602	2159	1044	966	467	1234	734	653	755	768	1289	892
ENSSSCT00000005561	2389	1025	1568	1727	1220	2047	5093	2752	386	2639	2338	2105
ENSSSCT00000005569	887	298	262	370	390	731	1039	512	712	720	807	886
ENSSSCT00000005573	254	1887	785	511	134	401	1694	1096	987	447	323	449
ENSSSCT00000005579	4566	2845	1442	4375	2690	3157	929	1383	1708	2105	2214	1830
ENSSSCT00000005584	1712	1019	1354	744	737	1376	1910	2372	829	800	1292	2078
ENSSSCT00000005589	274	468	307	176	235	588	738	325	459	269	224	143
ENSSSCT00000005590	2227	3543	761	1889	2120	2699	3323	3359	802	2482	2601	1630
ENSSSCT00000005603	5016	4028	3502	2902	2281	1844	1527	4059	1704	2077	1782	2817
ENSSSCT00000005606	504	956	605	699	524	1126	2688	1326	684	972	1218	1130
ENSSSCT00000005610	293	501	573	206	167	323	568	444	309	244	194	239
ENSSSCT00000005616	791	1785	637	975	790	998	971	1183	2267	904	1504	1219
ENSSSCT00000005618	1366	2235	738	704	745	2400	652	715	247	149	805	496
ENSSSCT00000005624	256	3632	874	940	386	587	695	819	1169	428	799	559
ENSSSCT00000005627	229	1329	249	297	554	226	109	304	836	97	74	196
ENSSSCT00000005632	1167	972	1333	446	727	1031	2615	4901	1277	1116	1905	1566
ENSSSCT00000005633	5070	2451	1597	3248	3321	3199	765	1172	247	827	1107	824
ENSSSCT00000005645	1550	1144	1293	879	769	996	539	986	321	1438	1459	1539
ENSSSCT00000005649	912	1398	378	358	628	527	484	1440	992	1573	826	937
ENSSSCT00000005650	1327	544	1159	488	1248	569	1120	1030	1420	700	1081	420
ENSSSCT00000005652	1258	1239	1164	1572	355	724	1308	349	663	454	1543	888
ENSSSCT00000005657	889	2146	517	1348	610	1331	1400	760	566	1033	1156	1438
ENSSSCT00000005663	424	262	170	563	208	487	902	531	1014	419	1116	1527
ENSSSCT00000005673	801	2350	633	681	635	1283	2073	1053	801	942	1621	1879
ENSSSCT00000005678	1492	520	848	651	1099	415	1326	1307	350	1026	873	604
ENSSSCT00000005695	841	910	367	726	749	1223	681	2306	1127	1255	2448	1644
ENSSSCT00000005698	108	558	421	282	177	250	108	75	1452	323	578	43
ENSSSCT00000005704	3765	2471	664	1804	779	5293	62	447	648	160	702	394
ENSSSCT00000005707	878	2005	237	331	785	1634	2075	1767	3865	1560	861	1833
ENSSSCT00000005709	1362	1481	700	333	532	971	998	1298	647	793	1005	1051
ENSSSCT00000005715	672	1871	3116	635	616	598	758	1172	1103	1214	760	1283
ENSSSCT00000005717	1390	428	948	895	933	2446	391	1476	742	1150	322	211
ENSSSCT00000005725	382	379	335	403	163	232	1351	1147	1950	431	705	1148
ENSSSCT00000005726	1524	2097	259	1095	1676	2430	308	1355	635	729	1673	1259
ENSSSCT00000005731	1401	595	502	539	421	880	724	993	669	867	1504	2454
ENSSSCT00000005736	182	1169	1177	1029	921	814	411	1734	853	406	414	1149
ENSSSCT00000005740	2002	675	463	1579	1013	1063	3047	1938	1133	2095	4968	1140
ENSSSCT00000005744	943	1244	515	332	652	1723	420	749	213	725	391	363
ENSSSCT00000005745	1079	1339	494	596	994	949	1435	2888	1559	1699	1162	1245
ENSSSCT00000005747	876	807	496	892	1209	1005	871	2032	1485	1234	1097	1377
ENSSSCT00000005750	1071	2247	1236	310	682	955	2017	952	1591	1137	1210	3311
ENSSSCT00000005752	1226	958	1138	1366	939	1286	843	1272	901	820	1526	1665
ENSSSCT00000005755	648	1864	704	1440	1098	475	897	1230	602	996	999	1126
ENSSSCT00000005761	335	1447	193	212	281	323	1122	947	1314	484	512	1670
ENSSSCT00000005767	1062	1495	486	1594	1088	1052	836	781	637	1670	1541	1595
ENSSSCT00000005770	518	4143	733	1761	1381	741	511	1283	839	1843	667	716
ENSSSCT00000005777	340	2569	618	563	621	1159	750	1323	573	1805	1142	683
ENSSSCT00000005783	236	1838	381	1695	573	1976	755	1275	1798	1309	1391	1143
ENSSSCT00000005785	1000	1120	449	195	768	1200	890	1209	1136	2449	1320	1106
ENSSSCT00000005799	3059	1119	2675	151	869	1475	1779	1860	985	1410	1166	1869
ENSSSCT00000005802	1835	2077	1137	1273	2435	1172	9784	9944	4112	2777	4111	19943
ENSSSCT00000005804	797	766	464	707	778	1138	272	1643	1004	2279	1829	1555
ENSSSCT00000005823	1117	608	508	43	1451	894	828	1099	780	990	1746	2822
ENSSSCT00000005839	404	1003	184	301	2567	1074	828	3308	622	427	1006	861
ENSSSCT00000005846	1558	819	558	882	320	2120	826	693	369	886	943	1135
ENSSSCT00000005848	521	1191	713	659	944	834	1001	1076	847	984	806	1106
ENSSSCT00000005849	2137	1530	1607	1177	1033	1992	1717	1270	999	1777	2352	3691
ENSSSCT00000005852	1079	1058	509	724	751	1075	1358	1459	5346	763	1867	1688
ENSSSCT00000005858	1411	1602	999	863	776	1355	924	1577	539	2087	1890	970
ENSSSCT00000005859	1718	1454	392	1557	986	804	1017	1324	1998	1133	877	899
ENSSSCT00000005879	687	2060	762	1505	1630	1258	1305	1513	126	1296	804	860
ENSSSCT00000005882	2081	2419	513	1660	2097	2717	1081	3150	388	1545	2636	2425
ENSSSCT00000005883	442	711	879	312	306	323	686	537	964	128	359	513
ENSSSCT00000005885	957	673	317	685	393	983	1044	1015	589	717	1506	673
ENSSSCT00000005886	1008	1313	709	589	1084	1178	330	1341	740	623	1211	1924
ENSSSCT00000005888	979	684	200	876	413	2224	5548	428	1322	1834	1989	2346
ENSSSCT00000005895	1070	1099	383	815	304	482	588	1372	610	713	990	770
ENSSSCT00000005896	1843	886	388	1405	1066	1014	335	1300	857	817	821	981
ENSSSCT00000005898	950	1318	178	474	410	1224	980	995	1384	690	1398	1106
ENSSSCT00000005901	2262	1915	646	1111	588	613	504	1184	429	922	822	731
ENSSSCT00000005904	2325	4011	425	1318	1492	4395	1692	2545	1804	952	2728	2351
ENSSSCT00000005908	356	666	583	276	761	857	1530	4263	4316	1805	2590	740
ENSSSCT00000005909	819	537	750	1180	1082	1242	304	65	314	470	245	1005
ENSSSCT00000005915	1673	1449	1023	1702	1138	2117	1078	4266	1294	2716	1827	2529
ENSSSCT00000005916	3571	2759	719	2135	2491	1854	2452	1739	963	2241	1979	4601
ENSSSCT00000005919	428	254	566	550	494	473	473	1438	672	586	523	563
ENSSSCT00000005925	385	1357	1674	1312	1298	1157	552	845	440	1255	888	1456
ENSSSCT00000005931	629	790	916	606	692	1197	795	943	453	946	72	1553
ENSSSCT00000005936	1131	965	700	835	531	1091	1039	1120	1048	813	1538	1046
ENSSSCT00000005943	1335	1980	1432	1673	1345	2068	2275	2093	1216	1611	2202	1460
ENSSSCT00000005946	215	639	255	452	249	283	899	394	668	439	393	391
ENSSSCT00000005954	487	916	1022	1133	640	629	1475	783	797	2578	1236	864
ENSSSCT00000005966	1687	13894	1573	1802	2405	5441	1574	3787	3666	1953	5614	4426
ENSSSCT00000005970	1232	1999	418	553	516	659	1190	1352	951	832	1176	776
ENSSSCT00000005975	992	1294	948	731	709	737	985	1614	1108	1330	961	636
ENSSSCT00000005980	2526	1104	1986	1214	1047	613	853	1840	496	1030	1107	704
ENSSSCT00000005982	1579	496	494	778	1095	1076	683	1916	1245	1570	1664	1812
ENSSSCT00000005983	623	1050	312	543	548	573	314	536	797	496	390	351
ENSSSCT00000005984	696	1250	1135	682	991	984	1111	4700	1181	1297	1676	1497
ENSSSCT00000005987	359	784	396	111	106	116	578	237	888	398	322	315
ENSSSCT00000005990	746	1017	1114	1123	1153	1803	1070	1234	1155	1660	1486	1489
ENSSSCT00000006000	1056	2013	403	666	857	855	511	674	150	827	575	814
ENSSSCT00000006003	489	970	416	967	625	839	2419	2291	367	1024	769	875
ENSSSCT00000006011	1322	752	456	503	1218	1768	1180	2100	2448	1233	1819	2103
ENSSSCT00000006012	2662	2353	1044	2814	2454	2463	1814	4562	1183	2417	2435	2167
ENSSSCT00000006026	699	1688	882	599	767	1779	1668	1650	750	3174	1993	1299
ENSSSCT00000006045	673	553	603	646	851	1483	521	607	478	1404	204	844
ENSSSCT00000006050	246	289	1129	1519	624	1567	634	711	800	395	1258	550
ENSSSCT00000006053	302	907	397	656	329	325	10493	3795	3719	2362	1632	2508
ENSSSCT00000006055	10639	7266	13084	21363	7947	10298	2483	11330	3813	12679	7602	9537
ENSSSCT00000006060	1070	1014	1032	701	462	674	2144	351	860	742	681	1035
ENSSSCT00000006061	475	1813	572	329	515	656	1165	1123	1124	506	621	1046
ENSSSCT00000006079	390	138	177	150	182	74	771	1032	1271	479	663	632
ENSSSCT00000006138	2122	2239	2483	7223	840	2247	820	882	307	582	749	1154
ENSSSCT00000006146	41	275	223	145	152	128	1389	1196	5322	643	1744	630
ENSSSCT00000006154	784	778	390	485	463	750	301	393	471	640	1064	454
ENSSSCT00000006155	1351	1877	2931	1158	1010	1198	4634	3429	1166	2070	2434	2457
ENSSSCT00000006156	1248	1805	779	664	956	937	2594	2358	1316	2554	2427	4349
ENSSSCT00000006158	2761	1838	441	1449	994	1603	1961	6194	1784	1870	2712	2518
ENSSSCT00000006162	572	1428	147	402	1144	691	1103	2359	1730	2015	1810	1985
ENSSSCT00000006167	866	3137	730	1085	719	931	291	495	533	457	845	502
ENSSSCT00000006170	603	551	940	732	807	3034	990	950	2777	884	856	603
ENSSSCT00000006177	1152	756	268	510	283	507	1936	1790	939	1414	1158	2012
ENSSSCT00000006181	2318	1182	779	2346	973	1643	1436	3145	398	1886	1799	1159
ENSSSCT00000006183	306	221	717	768	784	1035	1312	1225	1552	690	1537	1263
ENSSSCT00000006186	311	1439	422	1217	311	576	705	862	386	922	694	856
ENSSSCT00000006187	287	1939	1031	715	782	887	615	603	301	668	486	391
ENSSSCT00000006195	747	414	713	642	273	516	1507	384	872	358	508	394
ENSSSCT00000006202	629	196	228	333	224	454	824	462	777	465	1175	893
ENSSSCT00000006208	7759	1167	1415	1194	619	640	934	1817	1086	672	796	549
ENSSSCT00000006210	1071	1023	660	982	825	950	1598	1937	2035	2116	3123	2061
ENSSSCT00000006211	1271	335	237	281	260	493	402	215	192	276	449	475
ENSSSCT00000006212	2199	873	840	2050	487	1823	1761	1374	1029	835	1644	3017
ENSSSCT00000006215	738	861	217	775	1338	1021	798	1495	206	1558	596	1882
ENSSSCT00000006220	1290	1621	1926	867	648	981	467	1063	241	638	977	859
ENSSSCT00000006222	3052	2548	2439	1815	3154	2813	2507	1657	1814	2085	3023	14346
ENSSSCT00000006224	228	2516	358	1109	354	568	1229	1173	184	554	1126	1361
ENSSSCT00000006227	1482	1186	662	664	512	835	1393	1078	762	879	1218	1032
ENSSSCT00000006229	1460	1732	707	578	658	700	886	982	738	1037	796	1322
ENSSSCT00000006244	1961	731	979	1744	854	2270	861	1034	3104	1861	1464	2286
ENSSSCT00000006245	739	907	585	467	1163	977	917	965	623	843	1102	883
ENSSSCT00000006249	798	760	564	1036	1550	3226	918	1335	662	4097	1123	1533
ENSSSCT00000006255	973	985	1087	898	738	1045	358	989	1194	994	1642	874
ENSSSCT00000006272	593	13592	1522	1132	1230	2083	1695	1437	686	1222	1269	1405
ENSSSCT00000006275	213	360	373	548	346	516	1207	1176	641	1118	1995	4680
ENSSSCT00000006280	572	1197	399	370	334	541	712	879	718	546	797	866
ENSSSCT00000006282	53	1225	769	883	632	1737	3463	1733	1085	3352	1886	2248
ENSSSCT00000006285	1557	2736	587	525	1190	1535	2271	2229	815	1552	1555	1410
ENSSSCT00000006287	1501	552	585	751	832	360	1010	3267	1488	864	972	556
ENSSSCT00000006289	1918	1716	1400	1583	1418	2273	666	1049	1304	589	818	775
ENSSSCT00000006302	693	842	759	2834	856	3438	2430	2502	342	1876	3089	1793
ENSSSCT00000006308	300	385	382	822	765	691	1817	1116	1433	910	1328	947
ENSSSCT00000006313	871	850	794	1326	613	1938	61	818	1010	817	734	603
ENSSSCT00000006315	1398	1051	456	750	1086	2017	692	1945	871	720	3125	1303
ENSSSCT00000006321	947	839	1075	596	560	696	728	1216	1286	1270	1525	1009
ENSSSCT00000006323	1382	846	690	573	347	633	740	170	436	1044	629	683
ENSSSCT00000006335	221	172	203	132	90	240	298	45	78	120	233	53
ENSSSCT00000006344	670	393	637	430	305	387	903	1305	888	1842	417	1025
ENSSSCT00000006356	2531	689	637	1422	1539	1306	1568	758	1144	1901	1315	1687
ENSSSCT00000006361	1716	2925	472	1035	771	704	634	676	355	254	687	673
ENSSSCT00000006362	160	229	181	50	141	139	1045	213	377	294	296	397
ENSSSCT00000006363	1986	3567	702	986	2655	1480	1186	3815	1644	2987	3054	4333
ENSSSCT00000006406	1296	682	263	322	328	679	960	559	634	558	945	2576
ENSSSCT00000006418	1789	1220	909	1288	633	632	496	1365	659	1096	674	1102
ENSSSCT00000006420	891	313	290	587	283	761	550	486	462	499	860	871
ENSSSCT00000006424	271	1304	1252	1421	1614	1244	1156	1813	511	2537	1686	1271
ENSSSCT00000006463	339	738	377	425	442	893	1005	578	125	1331	1215	1385
ENSSSCT00000006469	1061	992	741	817	731	954	729	606	213	529	1045	1034
ENSSSCT00000006481	812	949	557	704	758	1196	522	1394	560	1782	967	671
ENSSSCT00000006485	764	106	167	483	299	464	396	666	790	414	899	399
ENSSSCT00000006488	1648	2852	906	1057	1581	2068	894	812	372	897	1529	1820
ENSSSCT00000006489	1051	1007	533	845	543	824	1004	763	1270	777	1049	1924
ENSSSCT00000006491	501	2215	844	1220	1918	1229	1960	4531	6269	1220	1793	2313
ENSSSCT00000006492	1530	536	716	2576	1329	3246	682	1372	683	1629	1775	2599
ENSSSCT00000006498	1309	1073	904	783	1295	1057	1405	1289	434	919	1771	1442
ENSSSCT00000006500	2482	348	628	4298	346	732	728	798	1025	676	929	1652
ENSSSCT00000006505	2170	2194	754	813	707	923	2830	8670	1438	1510	1367	1419
ENSSSCT00000006513	751	363	521	428	412	695	681	869	745	707	877	441
ENSSSCT00000006514	1688	1669	1129	2131	955	2123	71	1572	653	1071	784	391
ENSSSCT00000006522	1622	1074	308	306	1555	1058	2561	4946	2368	3100	3181	2558
ENSSSCT00000006526	1099	1818	1278	1144	1133	1192	473	756	873	547	888	898
ENSSSCT00000006531	701	2575	828	842	1200	2276	1109	265	189	1753	3192	527
ENSSSCT00000006535	747	3397	1436	1951	2452	4456	2321	5023	941	4360	3017	4752
ENSSSCT00000006536	1312	1702	444	4902	638	2579	234	766	8	274	219	331
ENSSSCT00000006552	643	609	610	1041	832	846	1516	2250	668	1170	1116	2642
ENSSSCT00000006553	263	729	1014	472	80	142	832	794	506	565	420	482
ENSSSCT00000006558	655	389	825	893	324	1114	4096	2130	791	1381	1935	2742
ENSSSCT00000006562	744	564	672	575	397	473	2809	702	3081	1625	1655	1898
ENSSSCT00000006565	740	2306	693	1152	736	660	787	272	196	2996	1585	815
ENSSSCT00000006567	446	787	1354	681	404	554	637	894	173	466	594	1072
ENSSSCT00000006575	350	1623	1357	787	477	395	1841	1422	846	436	557	1814
ENSSSCT00000006577	1665	1522	1051	901	1326	1859	1000	1499	347	874	1027	813
ENSSSCT00000006580	747	1354	779	367	606	756	1490	1873	1050	1529	613	939
ENSSSCT00000006587	781	693	668	849	263	534	206	458	734	388	346	214
ENSSSCT00000006589	1161	359	222	170	136	118	1178	1863	1839	992	700	2584
ENSSSCT00000006593	919	895	689	930	754	611	831	1516	233	1045	1687	890
ENSSSCT00000006600	1679	1205	886	738	545	885	773	643	598	584	622	736
ENSSSCT00000006608	739	955	951	672	837	720	435	484	77	741	352	506
ENSSSCT00000006610	892	1562	2087	1050	1077	1262	15238	1286	1499	3210	1411	3098
ENSSSCT00000006622	659	358	278	305	310	583	879	700	901	625	1002	820
ENSSSCT00000006624	178	382	707	1510	908	1097	2039	1622	812	1339	1892	1191
ENSSSCT00000006632	957	1748	564	751	3058	1128	630	338	1213	302	797	1393
ENSSSCT00000006637	2636	514	260	507	233	642	220	193	169	110	227	206
ENSSSCT00000006642	1401	2207	902	974	524	928	606	625	594	2145	797	1142
ENSSSCT00000006644	1101	514	991	1034	391	567	1592	1319	1318	701	796	3984
ENSSSCT00000006657	980	2590	826	1747	1163	1561	1001	1131	2919	802	911	1253
ENSSSCT00000006669	802	2409	886	949	742	950	1303	1193	345	423	1182	931
ENSSSCT00000006675	108	663	421	286	317	324	2351	2129	2224	3548	1403	1360
ENSSSCT00000006679	1234	266	902	826	307	992	2972	1680	1069	1354	1513	1795
ENSSSCT00000006681	955	1351	645	575	366	339	698	686	632	768	666	748
ENSSSCT00000006686	645	861	399	814	502	398	567	790	512	669	759	1243
ENSSSCT00000006691	1719	288	823	1318	1178	928	923	1468	553	1146	1538	1585
ENSSSCT00000006712	2489	1091	1414	1974	1184	3101	741	2019	551	560	1670	1560
ENSSSCT00000006717	1069	1885	2107	917	561	1644	1414	1057	944	2337	1696	2842
ENSSSCT00000006725	1484	2260	1056	455	804	1524	2476	1565	755	5556	5548	2362
ENSSSCT00000006727	259	1098	962	609	472	636	822	323	150	775	473	310
ENSSSCT00000006733	536	957	586	719	697	911	1214	927	375	918	747	1127
ENSSSCT00000006734	1747	1929	917	2232	1109	856	799	1112	433	1217	949	754
ENSSSCT00000006738	552	645	825	375	240	342	738	650	758	971	582	864
ENSSSCT00000006747	483	367	492	280	281	392	812	1522	2579	1729	938	256
ENSSSCT00000006753	1113	740	752	415	353	409	479	477	367	972	446	488
ENSSSCT00000006755	913	1037	288	1100	344	1233	1180	1707	951	984	1162	1828
ENSSSCT00000006756	569	832	232	247	303	415	1426	2401	746	989	1238	2266
ENSSSCT00000006757	1838	1187	437	1082	606	866	1564	951	862	1022	925	1595
ENSSSCT00000006758	361	969	573	486	620	830	4629	32135	7302	2631	2077	1639
ENSSSCT00000006760	108	402	80	95	212	179	2142	1209	601	1096	851	487
ENSSSCT00000006766	3611	1480	1989	2725	2654	3363	792	3958	591	3458	2533	1276
ENSSSCT00000006767	1144	1105	1153	1078	669	1534	1243	2605	1064	1499	1788	1311
ENSSSCT00000006769	4608	12086	21667	16818	9110	14622	3559	27553	9889	14192	14486	4527
ENSSSCT00000006770	110	1405	348	403	200	472	768	633	568	412	327	301
ENSSSCT00000006779	1494	4480	364	904	862	1221	777	1073	857	956	1110	1301
ENSSSCT00000006781	620	4054	720	467	1022	1120	1354	2084	822	623	1332	1428
ENSSSCT00000006786	1595	1010	1019	790	803	893	1499	2188	687	10442	1698	976
ENSSSCT00000006790	779	892	1982	936	1508	5569	679	1538	593	1398	840	551
ENSSSCT00000006791	2253	2651	1280	3199	1338	1082	1020	1547	227	1289	2001	1488
ENSSSCT00000006805	879	2643	686	1659	3592	4605	2569	7306	3126	3236	3796	2417
ENSSSCT00000006810	675	1062	483	549	270	302	125	43	135	32	570	625
ENSSSCT00000006811	749	1426	394	877	672	1214	909	1330	261	872	5322	799
ENSSSCT00000006813	667	1974	888	1505	1100	1097	913	1361	271	474	766	867
ENSSSCT00000006816	2633	1098	843	1064	301	1253	1802	675	921	494	1711	1224
ENSSSCT00000006817	1025	1587	1102	1175	1387	1066	1636	1570	1120	366	967	1794
ENSSSCT00000006828	495	1905	771	831	1148	1046	1609	2964	1565	2190	2151	1581
ENSSSCT00000006834	35842	7944	5829	7174	4628	6140	2406	2905	3735	1436	1347	2330
ENSSSCT00000006836	399	908	1771	1208	651	1235	1144	2097	1254	1625	1487	1999
ENSSSCT00000006838	3591	2655	1377	1681	2233	4755	2616	3505	995	1028	2577	4481
ENSSSCT00000006846	741	902	576	421	637	612	844	2206	1453	1610	1776	933
ENSSSCT00000006849	1869	13957	15119	12256	12250	13372	14648	14052	11139	7286	10343	14694
ENSSSCT00000006855	735	2556	1216	1912	988	2383	2745	1876	552	904	1155	1804
ENSSSCT00000006859	1397	1034	435	649	454	684	2162	1411	854	916	1151	1123
ENSSSCT00000006862	830	1655	2167	891	537	650	1445	1243	1282	1200	774	1291
ENSSSCT00000006863	1076	1699	481	2176	890	1116	1192	1031	1373	1546	1727	1343
ENSSSCT00000006865	628	1846	614	227	939	948	948	476	109	867	970	983
ENSSSCT00000006872	430	1453	404	807	324	399	1490	530	572	523	684	446
ENSSSCT00000006873	1141	1613	572	588	279	556	643	582	777	376	636	529
ENSSSCT00000006880	357	2241	607	594	329	684	3967	3237	687	1082	2570	1622
ENSSSCT00000006887	1022	2014	2971	934	1253	1688	769	845	520	1187	79	1050
ENSSSCT00000006898	72	3278	613	731	408	560	1558	1283	799	1072	577	1120
ENSSSCT00000006901	624	1913	606	1141	417	1134	989	967	649	933	1220	966
ENSSSCT00000006904	533	1324	2056	780	1457	4151	594	1017	360	901	563	737
ENSSSCT00000006906	1085	1150	554	629	764	961	479	1344	798	199	725	473
ENSSSCT00000006907	11772	2701	360	1353	671	2153	1144	1892	2700	1380	1615	1063
ENSSSCT00000006910	396	5821	842	1239	772	654	449	1223	676	1213	1092	631
ENSSSCT00000006911	3891	1498	1115	843	541	1834	1008	1722	837	652	1852	1802
ENSSSCT00000006932	257	2402	550	554	549	323	616	763	885	664	187	640
ENSSSCT00000006933	216	234	115	71	122	206	393	273	534	236	213	187
ENSSSCT00000006943	2043	1228	842	770	845	2138	827	1103	1346	1023	2540	3580
ENSSSCT00000006945	995	316	786	599	639	939	2170	972	656	910	899	913
ENSSSCT00000006948	465	495	533	185	390	322	1369	2759	4353	2504	2702	1244
ENSSSCT00000006961	288	1620	862	2536	4607	2500	2372	3487	1984	3264	7297	2342
ENSSSCT00000006967	1028	1303	656	943	328	699	798	672	469	668	509	1298
ENSSSCT00000006968	333	866	1729	638	490	1310	313	1678	584	1147	806	959
ENSSSCT00000006969	923	1869	273	689	772	1955	8835	4024	4288	1869	12032	3953
ENSSSCT00000006970	665	879	258	398	389	492	349	673	786	277	511	552
ENSSSCT00000006971	1132	1587	559	401	410	760	1220	3376	653	949	1898	1863
ENSSSCT00000006972	754	932	790	714	523	851	893	1188	3474	1111	1030	1541
ENSSSCT00000006973	1335	1186	549	2089	1627	2133	1672	6007	1655	1513	2516	1062
ENSSSCT00000006981	905	5463	651	470	785	825	359	1159	583	918	707	386
ENSSSCT00000006984	511	1733	581	995	1022	1063	750	1637	775	908	1115	891
ENSSSCT00000006986	1215	1336	1150	1612	702	1091	110	771	145	848	483	436
ENSSSCT00000006996	707	970	403	246	226	189	490	509	356	384	245	243
ENSSSCT00000006997	1541	1287	669	239	1351	2533	1612	4992	1917	2342	5310	2377
ENSSSCT00000007003	994	420	357	619	690	453	387	658	594	720	300	183
ENSSSCT00000007007	1751	2712	1197	2105	6032	2788	1710	3262	1032	1300	3676	1775
ENSSSCT00000007009	1080	872	332	751	666	820	1694	2517	1243	2210	2200	2560
ENSSSCT00000007011	1201	1533	1320	1168	632	976	3245	2643	699	1166	2971	1224
ENSSSCT00000007066	434	1138	1001	709	880	531	1553	2173	986	1306	1253	2301
ENSSSCT00000007081	445	1432	1211	674	1134	1485	1026	1060	627	1241	913	1249
ENSSSCT00000007082	1139	1138	816	680	1795	1099	1794	2508	1082	5381	1933	973
ENSSSCT00000007086	193	1447	197	296	162	269	379	30	52	116	510	497
ENSSSCT00000007088	571	1081	546	1466	1093	1193	777	888	731	1398	955	725
ENSSSCT00000007089	881	1787	143	208	124	527	480	499	287	155	492	1611
ENSSSCT00000007094	622	698	428	728	796	814	1342	3847	851	1469	1828	867
ENSSSCT00000007095	2984	1282	1012	2270	1879	1586	1478	2171	1213	1358	2574	2852
ENSSSCT00000007100	551	1497	1069	450	1047	1107	4084	1892	1422	4364	3291	4546
ENSSSCT00000007110	1165	783	429	957	1262	3097	964	1384	850	1632	1543	2719
ENSSSCT00000007116	1237	276	384	370	57	335	314	728	578	1353	682	774
ENSSSCT00000007118	767	2871	1548	418	1158	1555	1597	3337	781	1670	1041	1801
ENSSSCT00000007121	4991	1095	1785	2573	1545	3047	1494	1950	577	1756	2821	5627
ENSSSCT00000007124	564	2109	668	667	539	917	986	269	649	1178	2000	1329
ENSSSCT00000007128	1037	2373	1272	469	1587	970	1369	1859	879	1571	2339	1677
ENSSSCT00000007138	307	527	622	592	557	915	683	1115	1067	816	1361	938
ENSSSCT00000007140	909	703	727	472	276	460	1185	567	525	245	409	554
ENSSSCT00000007141	131	331	325	778	393	457	1283	1549	783	751	696	624
ENSSSCT00000007143	828	1331	1341	1452	1147	1605	3547	2167	927	1822	3015	3044
ENSSSCT00000007144	2314	2157	2590	1724	2239	2036	3500	3421	1590	2616	2009	3913
ENSSSCT00000007146	986	1924	481	304	291	723	898	487	448	165	410	732
ENSSSCT00000007149	908	765	1393	830	886	1757	411	1302	449	1600	903	928
ENSSSCT00000007151	1550	354	1840	946	672	792	1230	420	1224	544	712	1103
ENSSSCT00000007152	847	333	326	572	358	435	831	1035	611	670	888	690
ENSSSCT00000007153	856	1880	163	1098	573	861	1030	928	1491	1113	1438	1749
ENSSSCT00000007157	725	727	227	246	162	373	885	607	940	340	355	382
ENSSSCT00000007162	2411	3045	6784	5229	5068	3435	1623	1626	806	2396	1821	3555
ENSSSCT00000007166	1732	1664	568	1790	367	1751	1024	469	444	640	1716	1838
ENSSSCT00000007169	599	710	405	728	739	723	1001	1616	712	1292	551	662
ENSSSCT00000007191	2485	223	525	464	139	764	887	230	693	204	1128	1190
ENSSSCT00000007200	377	1309	596	448	1229	1151	1032	2702	1494	1572	2096	2801
ENSSSCT00000007205	2182	4260	1325	3794	1372	1878	207	536	601	916	1160	659
ENSSSCT00000007206	4249	8507	6422	5939	8356	2202	3878	4999	1232	8797	2704	9081
ENSSSCT00000007207	1354	326	584	546	462	1567	583	2379	2927	740	1507	1012
ENSSSCT00000007211	1059	781	246	400	412	746	999	477	925	313	1102	529
ENSSSCT00000007231	785	643	119	379	492	45	898	1154	482	796	189	74
ENSSSCT00000007253	1612	1577	696	2150	1566	976	1484	1566	513	1602	626	1501
ENSSSCT00000007254	1001	920	1050	1040	1029	1335	224	1273	547	1072	816	1508
ENSSSCT00000007256	530	865	532	872	695	708	1000	4043	1230	968	764	1086
ENSSSCT00000007261	1538	1488	982	2072	1047	3395	2973	2098	2242	1748	1932	1848
ENSSSCT00000007264	1119	937	578	993	1049	1680	1886	1363	811	715	381	2287
ENSSSCT00000007271	1758	866	782	1990	623	1788	783	1362	343	1236	1072	1551
ENSSSCT00000007275	875	2219	661	1087	434	1496	1748	1477	6767	5489	5907	24952
ENSSSCT00000007278	1774	2085	1221	2216	3493	4168	1114	1271	955	1001	1458	1991
ENSSSCT00000007281	851	807	411	2287	965	2007	1323	876	1118	499	1749	983
ENSSSCT00000007292	726	758	280	456	549	632	824	509	593	615	441	412
ENSSSCT00000007298	641	3341	1417	772	359	477	1270	488	643	572	648	780
ENSSSCT00000007300	1903	1145	600	1211	686	1793	666	432	1113	670	1542	2012
ENSSSCT00000007301	464	1517	406	533	484	964	813	1322	1877	1107	820	702
ENSSSCT00000007303	26210	1032	1124	1344	570	1086	1195	783	740	676	1150	1176
ENSSSCT00000007304	810	684	371	494	409	527	413	408	805	402	535	828
ENSSSCT00000007310	2023	3276	9086	2107	2235	3393	1700	3329	1404	2931	649	4020
ENSSSCT00000007328	749	984	1192	945	631	663	395	589	400	838	508	645
ENSSSCT00000007330	568	977	447	600	600	133	1896	1399	499	995	889	2045
ENSSSCT00000007335	1544	1666	803	697	754	1514	1375	1401	967	1295	3987	1696
ENSSSCT00000007336	321	2877	667	2056	1096	767	969	1556	698	1022	976	683
ENSSSCT00000007340	250	1147	6148	989	649	647	653	1320	757	549	473	479
ENSSSCT00000007341	560	1236	574	638	423	548	959	852	420	1280	1215	3077
ENSSSCT00000007349	2180	670	756	1224	1821	3384	895	1975	1536	2231	3117	2590
ENSSSCT00000007354	676	1357	1010	1149	891	843	806	152	557	260	850	592
ENSSSCT00000007357	897	5998	1846	870	708	1058	854	949	372	838	574	615
ENSSSCT00000007358	418	163	291	187	63	199	374	262	525	144	420	162
ENSSSCT00000007360	615	3944	266	397	804	970	1677	2744	1504	1621	1413	2079
ENSSSCT00000007369	1356	889	1179	689	384	713	1441	1072	672	707	649	859
ENSSSCT00000007372	1050	899	599	593	693	476	1467	1359	1761	795	1133	1710
ENSSSCT00000007374	494	1009	968	526	835	968	487	855	174	926	726	727
ENSSSCT00000007378	2084	544	586	756	511	1182	4457	1008	388	2093	1446	2599
ENSSSCT00000007388	1426	2741	3653	7014	4223	5242	2384	4690	1564	4333	3223	3482
ENSSSCT00000007389	564	1089	796	812	472	1114	875	2190	1207	512	917	665
ENSSSCT00000007393	1102	3159	2122	2181	5639	7236	2264	2696	924	3519	2266	5087
ENSSSCT00000007394	1464	2936	1626	1963	1215	1656	1982	1667	750	1517	4593	1041
ENSSSCT00000007395	1089	1650	952	1038	775	1185	1063	1065	251	1346	1094	963
ENSSSCT00000007396	540	1278	311	314	368	463	1115	2441	1840	1786	920	2534
ENSSSCT00000007406	1432	2042	1350	2400	1573	2147	1850	2852	1790	1742	2107	3997
ENSSSCT00000007407	272	1475	1010	631	558	672	864	967	239	1178	604	624
ENSSSCT00000007408	2136	2441	1046	1042	1689	910	777	1029	734	670	1194	1164
ENSSSCT00000007420	343	1995	468	1072	1390	1520	449	3223	726	1121	1864	3036
ENSSSCT00000007421	764	1016	605	1124	1013	1042	1730	1864	661	743	1410	1615
ENSSSCT00000007426	599	1433	1346	261	1495	1124	2362	2460	962	1935	2839	4820
ENSSSCT00000007428	1003	1388	869	417	724	924	987	1109	1481	1492	1122	864
ENSSSCT00000007436	1320	969	814	809	1578	869	691	670	2757	1047	904	548
ENSSSCT00000007438	1186	870	857	376	265	462	668	357	584	184	410	418
ENSSSCT00000007439	2854	3293	1579	2081	4120	3329	1775	238	1120	1612	1980	1771
ENSSSCT00000007447	1118	1038	495	921	542	1641	1318	2060	1176	1195	1172	989
ENSSSCT00000007448	20159	31179	10984	12546	20884	17971	27902	23985	162972	36774	21987	50885
ENSSSCT00000007451	1092	265	562	730	865	1369	474	798	509	1069	1603	1200
ENSSSCT00000007456	1645	1158	324	772	818	3143	1012	1336	151	920	3309	1381
ENSSSCT00000007459	1000	10144	1308	1035	1227	2617	146	177	128	792	61	168
ENSSSCT00000007462	954	1372	585	1006	309	1295	1064	1897	2029	810	1412	1906
ENSSSCT00000007472	258	65	128	148	90	179	543	318	777	586	337	269
ENSSSCT00000007475	1012	1027	169	836	812	830	618	783	990	895	770	703
ENSSSCT00000007481	100	25	712	212	261	325	1374	1352	1197	546	633	848
ENSSSCT00000007482	1794	324	398	1122	444	437	480	1222	580	1026	493	759
ENSSSCT00000007486	898	660	317	613	381	502	1370	1626	4856	1164	934	1196
ENSSSCT00000007491	14368	3299	1555	4527	1925	1629	337	913	315	997	506	865
ENSSSCT00000007500	1286	1566	2131	1195	1055	659	1682	1939	1104	847	938	2956
ENSSSCT00000007506	720	697	494	429	265	501	515	878	744	320	434	498
ENSSSCT00000007510	392	488	541	792	945	1054	1536	1685	9750	4386	3712	10773
ENSSSCT00000007515	1285	7291	1031	1537	915	884	590	793	545	822	852	782
ENSSSCT00000007518	564	2954	847	712	499	399	1054	1124	632	446	665	1150
ENSSSCT00000007528	303	1772	473	752	738	325	1091	976	428	937	1424	1420
ENSSSCT00000007529	883	1870	370	701	1117	2157	1167	1833	1204	1081	1913	1300
ENSSSCT00000007532	1479	2331	1037	4807	3499	3153	1942	8274	3135	6789	3935	6030
ENSSSCT00000007533	579	1197	956	768	783	628	1606	1294	800	991	337	1086
ENSSSCT00000007541	369	820	182	286	162	465	2302	307	473	252	1029	1470
ENSSSCT00000007544	1417	1901	904	1086	1136	1926	1228	2269	1149	2539	1404	1979
ENSSSCT00000007545	1318	934	406	531	348	149	935	605	320	424	246	307
ENSSSCT00000007553	941	2165	218	622	371	671	654	1079	627	632	1077	741
ENSSSCT00000007558	499	1484	1077	1226	1122	3909	983	949	260	685	1847	1087
ENSSSCT00000007594	1181	2340	1855	1740	1982	2471	2237	6302	1445	2938	2532	2023
ENSSSCT00000007598	702	1223	542	758	1048	1493	910	1025	839	2090	1417	1655
ENSSSCT00000007599	1366	2166	1096	810	1262	942	696	1592	1319	857	916	1071
ENSSSCT00000007610	1052	2680	1137	3373	2637	2899	1573	1117	967	1428	1860	2704
ENSSSCT00000007611	583	1243	868	900	591	1003	1296	437	1095	2144	1542	1282
ENSSSCT00000007621	596	1893	337	624	1622	2144	1345	1644	749	3053	1639	1966
ENSSSCT00000007624	428	1539	541	588	512	786	1266	801	575	790	34	2262
ENSSSCT00000007631	911	294	499	926	1198	801	726	2099	410	1277	937	725
ENSSSCT00000007645	1139	1391	335	871	799	1352	4334	1791	1556	913	1530	1188
ENSSSCT00000007647	1664	2267	687	929	1638	1334	702	1340	708	2721	1677	1369
ENSSSCT00000007650	814	1327	1163	1134	1291	1165	902	1993	946	1003	1077	1150
ENSSSCT00000007652	1020	1350	1483	1264	439	601	628	910	453	751	677	2216
ENSSSCT00000007653	1004	1180	324	907	763	1174	2273	910	892	951	1629	3617
ENSSSCT00000007661	311	628	370	230	204	339	417	654	273	384	445	333
ENSSSCT00000007666	426	3174	389	574	376	587	1364	3306	606	309	426	1069
ENSSSCT00000007668	2395	9792	1971	1043	776	1421	3951	1954	1216	1639	1525	1715
ENSSSCT00000007676	979	1211	987	937	240	1376	524	637	45	888	841	769
ENSSSCT00000007678	1164	1481	747	1542	1308	1788	1234	1586	3525	993	1445	1506
ENSSSCT00000007696	1383	294	833	826	522	733	656	1199	1115	536	1050	1010
ENSSSCT00000007698	1116	84	1502	442	776	1549	658	1762	922	1589	1820	1642
ENSSSCT00000007699	638	987	1309	1560	1467	1357	6792	1309	1043	905	930	1117
ENSSSCT00000007702	676	1669	962	1184	410	655	1414	296	1136	3546	966	2225
ENSSSCT00000007705	249	1429	239	1381	858	1980	519	853	13	1204	791	725
ENSSSCT00000007715	774	733	408	212	287	400	1374	3130	2524	1543	1456	1708
ENSSSCT00000007723	2015	754	454	684	628	798	955	1215	1119	1565	731	1409
ENSSSCT00000007732	241	1408	721	713	790	753	844	2281	2387	1417	1288	1641
ENSSSCT00000007733	1152	964	409	663	229	751	868	382	926	251	590	1081
ENSSSCT00000007735	695	1019	1333	963	848	544	924	1191	604	1182	962	785
ENSSSCT00000007743	1281	1253	235	890	418	1168	985	2077	369	1422	1314	1447
ENSSSCT00000007748	985	716	725	662	551	305	525	1276	579	608	406	883
ENSSSCT00000007750	898	3164	828	39	909	1200	776	2575	3480	772	1740	1740
ENSSSCT00000007754	561	2044	567	728	915	635	716	788	692	715	538	1343
ENSSSCT00000007755	782	6433	1312	978	765	1186	254	1033	744	1038	1087	7687
ENSSSCT00000007756	3230	4084	777	2383	186	683	737	951	1581	1301	674	1990
ENSSSCT00000007757	396	374	72	212	215	92	968	704	408	784	342	352
ENSSSCT00000007760	224	218	683	390	101	172	748	234	300	150	174	317
ENSSSCT00000007767	754	4079	1088	914	560	1069	889	1118	1033	804	484	565
ENSSSCT00000007772	673	1127	675	1346	1467	1118	720	740	1223	1409	1585	2075
ENSSSCT00000007784	1073	1452	1048	1185	1094	1155	825	1375	96	1119	1080	1051
ENSSSCT00000007788	2597	2897	1322	3090	4111	5400	3190	3070	1609	4028	11978	4197
ENSSSCT00000007789	1215	1515	3003	1029	733	1297	1609	1426	430	1008	1055	1090
ENSSSCT00000007791	1066	356	743	955	402	1364	662	900	483	623	816	756
ENSSSCT00000007807	1205	1888	754	598	667	702	209	485	400	446	321	444
ENSSSCT00000007811	1238	1642	1279	1381	798	1976	1059	1673	461	955	1898	1434
ENSSSCT00000007815	342	1243	1356	360	1028	848	1735	3432	1222	1072	2060	2163
ENSSSCT00000007819	1824	3758	1333	1255	3420	4821	2609	85159	1303	4451	3920	3638
ENSSSCT00000007822	796	736	244	392	251	342	709	938	647	707	416	412
ENSSSCT00000007826	987	750	497	369	487	566	2208	1668	1515	1789	1259	1524
ENSSSCT00000007833	1354	376	1100	1165	673	1226	1289	1976	761	915	1537	1410
ENSSSCT00000007837	694	2465	624	913	801	1206	973	1324	981	1738	1203	870
ENSSSCT00000007840	3298	1400	568	2930	1021	1349	819	1279	1586	1425	1024	1186
ENSSSCT00000007841	793	1080	448	584	327	1160	577	1061	466	856	1442	686
ENSSSCT00000007843	2363	1310	489	755	807	3283	502	608	665	1110	813	740
ENSSSCT00000007846	258	1000	1273	429	473	427	1078	903	447	724	517	768
ENSSSCT00000007848	828	1285	391	435	125	215	448	289	426	131	178	501
ENSSSCT00000007853	913	630	273	444	563	636	545	1788	979	3206	979	594
ENSSSCT00000007882	2612	878	547	574	339	1151	695	667	465	448	745	538
ENSSSCT00000007909	5797	758	1014	1171	550	1490	962	663	1213	740	895	1536
ENSSSCT00000007917	3881	1934	678	456	785	1991	1750	209	1496	984	1824	1948
ENSSSCT00000007924	1446	891	1049	2341	1014	1206	703	1378	137	446	771	1112
ENSSSCT00000007925	501	889	1116	877	611	646	901	990	350	479	750	745
ENSSSCT00000007934	1700	473	371	568	504	709	1175	1314	243	421	972	1012
ENSSSCT00000007949	1242	13133	545	473	392	803	700	554	491	587	622	840
ENSSSCT00000007950	411	1111	1965	159	851	1152	1544	744	937	985	805	1616
ENSSSCT00000007953	1010	878	219	883	138	294	498	349	402	133	242	69
ENSSSCT00000007965	1507	875	1014	936	1917	1434	1656	3509	2082	974	2300	2034
ENSSSCT00000007969	1181	1415	188	1604	962	1038	1633	672	620	1112	2222	923
ENSSSCT00000007970	1323	1152	1409	2142	2666	2049	1063	2052	528	997	2572	1240
ENSSSCT00000007971	1370	954	352	956	877	732	1141	1284	1620	1304	2399	888
ENSSSCT00000007974	991	1481	2057	1534	737	2268	1259	1621	891	1096	2341	2257
ENSSSCT00000007975	1480	2113	479	3000	1592	1028	1263	4430	539	1824	2846	1639
ENSSSCT00000007995	922	643	422	742	449	803	1666	723	1597	1092	1565	1737
ENSSSCT00000007996	169	615	248	354	320	1188	998	983	895	468	1362	1015
ENSSSCT00000008001	730	549	710	740	867	831	1306	1906	1277	1083	1131	1374
ENSSSCT00000008004	144	1272	99	671	899	392	2324	843	1299	1195	963	1024
ENSSSCT00000008007	830	569	195	344	488	711	13100	1512	1470	1282	1140	1104
ENSSSCT00000008021	678	242	175	287	96	263	1249	250	1647	169	285	392
ENSSSCT00000008023	1242	873	529	868	759	1782	883	1123	769	1347	1686	1462
ENSSSCT00000008027	319	1555	528	358	975	1450	841	1119	1562	1417	3156	6136
ENSSSCT00000008029	1035	198	598	1152	665	641	1683	1295	267	681	1735	1419
ENSSSCT00000008032	2131	558	3289	617	572	677	1065	719	712	642	622	1143
ENSSSCT00000008034	286	748	176	774	460	745	837	1363	1123	1268	1456	1657
ENSSSCT00000008040	1055	887	2332	794	867	768	1734	2425	242	2345	1286	940
ENSSSCT00000008041	687	1162	768	305	359	580	1686	881	674	747	913	1160
ENSSSCT00000008050	2074	888	507	2924	854	956	919	935	1142	673	458	553
ENSSSCT00000008060	669	491	557	614	568	566	461	1435	987	1570	812	947
ENSSSCT00000008061	795	1198	456	467	736	824	768	1419	982	2420	1125	1908
ENSSSCT00000008065	1033	1975	56	1073	1448	2439	1164	1905	758	979	1365	1551
ENSSSCT00000008067	702	477	923	408	424	505	527	294	29	230	942	119
ENSSSCT00000008075	2672	740	1198	1026	297	1705	792	530	444	541	755	696
ENSSSCT00000008079	2863	1921	624	634	853	789	1604	1536	736	1410	949	1361
ENSSSCT00000008083	1071	1138	782	1058	1605	1706	7887	2288	638	1023	1442	1028
ENSSSCT00000008090	1032	1184	841	898	865	1047	1493	1630	706	1244	940	1162
ENSSSCT00000008126	511	365	199	108	52	239	1369	128	128	161	181	172
ENSSSCT00000008135	771	444	1087	315	1109	1658	5810	3030	1084	2071	2412	2245
ENSSSCT00000008136	553	1315	514	1194	1418	1762	2192	1911	792	1316	2632	3788
ENSSSCT00000008138	467	1158	618	527	369	498	2514	978	1501	1313	536	924
ENSSSCT00000008143	1641	1237	3647	2046	546	873	730	1671	626	1000	644	1007
ENSSSCT00000008157	647	1385	631	855	598	1855	483	6356	396	1024	2071	1702
ENSSSCT00000008164	808	4314	1380	523	440	419	551	1124	468	982	770	1296
ENSSSCT00000008167	1574	1714	344	1264	589	1366	3337	817	636	3036	681	957
ENSSSCT00000008169	7523	1583	1744	5034	1310	3768	2232	2982	340	2029	2783	4645
ENSSSCT00000008170	6883	3654	724	1777	2697	5167	859	3533	1021	1978	11720	3107
ENSSSCT00000008177	1090	707	906	979	1017	729	1358	2290	1079	1791	1897	2923
ENSSSCT00000008181	1011	645	2096	632	829	1230	810	936	660	387	771	656
ENSSSCT00000008182	1511	456	498	1003	794	1201	505	490	190	565	732	704
ENSSSCT00000008184	899	675	382	821	1084	1827	2150	1137	235	1108	2209	1288
ENSSSCT00000008186	1334	4235	522	1090	401	452	972	886	648	629	2734	753
ENSSSCT00000008189	748	1748	419	1274	566	757	974	1409	1693	980	1465	1722
ENSSSCT00000008195	774	705	586	1291	407	1021	2014	1723	2244	2225	3281	1496
ENSSSCT00000008196	566	622	591	460	334	530	858	933	515	503	530	517
ENSSSCT00000008200	1083	1305	455	1334	578	1696	1164	903	417	158	731	815
ENSSSCT00000008204	1645	2037	545	2001	3510	2947	2479	1719	385	666	1773	1612
ENSSSCT00000008206	1551	1346	579	1858	573	1213	842	1385	767	326	897	1075
ENSSSCT00000008209	1409	920	853	279	1219	511	2027	4000	3273	1254	1396	1192
ENSSSCT00000008212	158	924	307	463	273	413	1333	899	475	399	506	550
ENSSSCT00000008228	925	4675	1190	614	2072	1675	988	1684	720	1722	2587	1962
ENSSSCT00000008229	1601	2229	629	1146	840	1139	2842	2673	3314	1954	1406	1746
ENSSSCT00000008237	2372	2758	567	619	1820	6687	2758	1774	270	1931	3031	3552
ENSSSCT00000008249	1235	1311	1784	2539	3028	2279	2302	2780	1882	3137	8709	4091
ENSSSCT00000008250	1277	9369	535	511	286	699	3377	1827	1122	2003	1360	890
ENSSSCT00000008259	522	2628	459	446	827	1098	1282	2375	1196	930	686	3124
ENSSSCT00000008261	664	5046	338	7454	1572	3696	1800	2744	771	1587	2529	2919
ENSSSCT00000008274	1671	2454	251	783	770	837	1808	1300	965	1317	775	1167
ENSSSCT00000008275	1035	325	338	245	276	524	328	489	300	387	670	392
ENSSSCT00000008279	1332	1231	883	706	3115	718	1530	5459	1282	2983	1010	2138
ENSSSCT00000008281	407	1128	1360	2849	2114	1525	1452	2324	651	2431	3947	1712
ENSSSCT00000008291	847	1773	206	680	1034	866	749	1029	898	557	1454	886
ENSSSCT00000008301	297	4494	375	448	468	745	1443	755	292	734	878	1122
ENSSSCT00000008315	161	599	143	179	299	220	632	645	515	656	511	266
ENSSSCT00000008330	1051	1225	2201	1752	947	1033	3969	3978	3271	1405	994	2332
ENSSSCT00000008336	1330	1493	1291	942	1222	914	1657	1872	1050	1904	2096	2077
ENSSSCT00000008339	1810	2117	405	1958	2329	2337	4206	1811	1381	1905	4436	2356
ENSSSCT00000008342	837	1298	1303	808	406	455	3645	989	559	579	857	1082
ENSSSCT00000008343	263	3096	889	556	328	242	631	844	349	701	625	1634
ENSSSCT00000008349	1248	1339	501	942	820	700	1688	1648	947	1668	1877	1400
ENSSSCT00000008352	689	1598	750	768	755	620	871	1453	689	805	591	791
ENSSSCT00000008362	1367	646	363	563	356	1236	1889	2416	559	556	1947	1646
ENSSSCT00000008365	5451	2179	3685	1860	875	1524	2331	1304	1050	1078	1499	3796
ENSSSCT00000008376	278	1298	90	2308	481	1453	3089	2374	2338	991	3816	4327
ENSSSCT00000008383	469	1657	712	811	577	1190	1742	2154	359	1009	902	1090
ENSSSCT00000008387	2948	1615	999	2752	3324	2935	1702	3208	1068	2123	1924	3054
ENSSSCT00000008388	723	523	591	1164	503	1150	549	843	763	1126	1334	2694
ENSSSCT00000008390	716	1129	254	783	309	1313	1313	878	608	737	745	1021
ENSSSCT00000008392	1618	1323	1018	1281	921	1023	992	1809	1474	1629	1414	1265
ENSSSCT00000008402	5265	3052	3086	6104	4974	4207	1175	1898	549	2393	1453	2039
ENSSSCT00000008404	292	1150	125	654	754	562	1760	1300	572	831	823	1545
ENSSSCT00000008409	3884	4280	5430	3465	1870	1600	4859	3565	1813	1543	1944	3868
ENSSSCT00000008411	1138	717	206	734	408	601	2243	1953	853	4516	1989	2682
ENSSSCT00000008413	462	944	592	1066	429	1025	536	207	261	1985	1378	987
ENSSSCT00000008414	292	2126	512	419	680	1935	660	784	2269	1257	402	1238
ENSSSCT00000008416	3190	1768	585	3625	1294	1930	586	1738	90	1583	415	1775
ENSSSCT00000008424	436	3183	1029	1524	1892	1185	1939	1948	316	2421	1861	2777
ENSSSCT00000008428	5650	853	2055	2921	2068	2665	661	678	733	986	655	584
ENSSSCT00000008429	679	692	450	386	339	755	989	626	561	598	705	833
ENSSSCT00000008435	619	829	317	443	384	747	626	444	1096	651	912	661
ENSSSCT00000008443	2118	1608	44	927	3209	1650	2136	1548	1875	3170	1976	1728
ENSSSCT00000008445	1245	1945	1834	730	1618	2282	1494	893	1762	1613	1690	1192
ENSSSCT00000008453	4872	1844	508	1096	576	3467	1691	532	623	704	1311	3477
ENSSSCT00000008462	1235	769	552	1664	688	626	1311	1158	1191	2085	552	1471
ENSSSCT00000008467	27876	17844	29788	54383	21919	15876	10971	40134	9124	12955	15722	59627
ENSSSCT00000008473	604	1973	970	1770	438	897	1051	1349	657	486	1611	800
ENSSSCT00000008477	615	219	486	186	172	468	995	365	486	392	672	634
ENSSSCT00000008481	2827	855	460	1890	453	896	970	1131	343	740	1091	1229
ENSSSCT00000008483	1262	914	718	2141	418	638	415	693	691	548	1420	1076
ENSSSCT00000008489	668	806	474	419	252	213	452	341	418	289	221	328
ENSSSCT00000008491	408	1383	899	482	897	851	1495	1208	893	2099	999	675
ENSSSCT00000008493	421	3969	2916	3590	548	793	410	941	2081	292	390	466
ENSSSCT00000008509	1275	1887	876	807	507	460	2020	1985	992	1067	851	1341
ENSSSCT00000008514	500	1439	905	548	727	812	1991	1547	739	1434	994	796
ENSSSCT00000008515	4434	1293	1441	1639	1289	1236	2045	2504	1365	2250	1087	1587
ENSSSCT00000008521	1231	616	405	482	592	606	1446	1753	945	1244	1228	1000
ENSSSCT00000008523	928	491	753	755	688	645	857	1751	2924	972	1025	1362
ENSSSCT00000008525	1537	2890	587	894	1372	1332	5534	1569	704	1000	1703	55
ENSSSCT00000008527	712	1352	1791	623	475	497	503	1117	432	372	421	517
ENSSSCT00000008529	332	1096	1074	704	558	1087	873	1019	1361	2476	1274	758
ENSSSCT00000008534	2007	758	744	1034	820	773	619	819	923	957	770	801
ENSSSCT00000008536	1148	1643	377	823	879	790	1047	3147	1461	1697	1659	1383
ENSSSCT00000008537	961	1195	654	837	723	1080	1057	1045	700	856	1684	921
ENSSSCT00000008543	1329	1564	688	1206	1025	981	739	1214	890	1078	1288	1636
ENSSSCT00000008545	5511	3594	2891	10382	7687	3543	2454	11606	3008	7351	3614	10263
ENSSSCT00000008546	3174	1582	526	2298	1222	976	1958	4745	2883	2914	2658	2047
ENSSSCT00000008547	1082	695	1182	843	1169	1378	2646	1500	1979	1664	1508	1433
ENSSSCT00000008551	1636	440	1534	258	71	666	326	112	166	80	314	342
ENSSSCT00000008555	1225	1406	1317	794	1162	2452	921	1869	1072	1033	3312	1101
ENSSSCT00000008557	1674	813	722	1311	869	1526	570	755	537	556	574	478
ENSSSCT00000008565	1578	2727	1291	1555	2359	3313	1864	3863	1190	2159	2146	1613
ENSSSCT00000008567	1482	519	920	792	923	931	1696	1490	846	1010	1003	1264
ENSSSCT00000008575	429	1522	251	425	376	470	306	559	643	456	329	527
ENSSSCT00000008590	614	1017	421	865	284	964	1321	1417	671	734	762	530
ENSSSCT00000008595	207	259	234	163	164	311	2171	443	1608	420	719	1180
ENSSSCT00000008599	1074	678	376	796	806	945	747	1385	345	2061	1399	933
ENSSSCT00000008603	4777	3070	3471	1737	1733	3089	2052	2837	616	1829	1971	1719
ENSSSCT00000008608	614	252	349	152	317	309	321	896	2511	1285	918	1299
ENSSSCT00000008610	699	2067	956	406	403	1268	1247	1296	850	2988	1002	631
ENSSSCT00000008612	1108	1242	849	1137	1000	1805	611	1928	868	1905	2360	1263
ENSSSCT00000008627	1159	1303	587	970	686	963	1697	1596	1238	1634	4415	1488
ENSSSCT00000008636	533	1979	323	534	428	662	841	1641	2119	1395	1247	602
ENSSSCT00000008652	977	2212	492	644	836	605	626	384	15	261	462	1233
ENSSSCT00000008664	818	836	437	785	738	705	1725	3063	1672	1687	1650	2462
ENSSSCT00000008674	1588	1583	1288	1270	1044	822	1078	1820	953	1307	1141	1031
ENSSSCT00000008679	596	64	944	688	501	595	632	1695	941	584	1177	1231
ENSSSCT00000008688	1370	1777	724	2121	1076	3165	938	2317	1184	1665	3134	3961
ENSSSCT00000008714	940	1328	783	694	539	1227	1205	520	658	723	1515	1132
ENSSSCT00000008724	1166	6303	304	1589	1011	1060	469	1132	736	2841	1373	920
ENSSSCT00000008725	497	332	97	974	240	424	836	339	408	281	885	306
ENSSSCT00000008728	904	4629	1669	2512	2585	7544	551	1126	1212	1170	980	1600
ENSSSCT00000008730	1194	1156	461	2156	1393	2869	1748	2587	2294	2782	2922	3995
ENSSSCT00000008731	648	939	331	366	144	728	216	562	276	247	612	511
ENSSSCT00000008736	1091	2255	617	1099	1039	2071	810	3617	755	2061	558	2132
ENSSSCT00000008738	104	18	47	41	189	54	194	433	72	451	65	159
ENSSSCT00000008741	30406	7086	33454	3709	2222	4000	4526	2696	1722	1900	3258	6085
ENSSSCT00000008742	604	579	343	325	418	387	1053	3418	956	686	824	612
ENSSSCT00000008744	1058	1707	335	898	913	1620	3350	3549	968	2860	1926	2319
ENSSSCT00000008749	2144	2605	475	1371	2344	1920	771	1705	1237	2309	2006	4061
ENSSSCT00000008751	230	518	239	260	91	253	508	630	899	275	228	241
ENSSSCT00000008759	1168	942	1477	1292	597	1074	454	872	628	836	808	809
ENSSSCT00000008766	2401	436	2677	1596	984	1507	2120	1123	543	782	1564	1408
ENSSSCT00000008769	1015	566	1045	1123	331	1354	692	1116	3662	1080	1369	4083
ENSSSCT00000008770	922	318	322	574	304	746	669	1129	520	694	698	752
ENSSSCT00000008779	1031	1176	324	1147	1191	1517	1563	860	887	1715	1799	2353
ENSSSCT00000008781	1564	1610	2196	1062	1491	1228	1670	2685	1372	1394	2199	1321
ENSSSCT00000008785	1029	508	965	564	201	616	7034	1589	2089	983	1818	1187
ENSSSCT00000008786	2718	907	662	1384	2141	1832	783	768	661	580	2278	2213
ENSSSCT00000008789	593	1267	649	796	393	539	787	1217	1310	2182	797	1211
ENSSSCT00000008790	1631	2807	1287	1112	1593	1988	1080	1974	962	1154	2256	1451
ENSSSCT00000008791	2092	1202	591	404	530	1187	1186	1241	654	1441	1314	1024
ENSSSCT00000008795	1072	928	674	1160	698	1278	1570	1678	759	1110	1074	1048
ENSSSCT00000008798	1086	1447	1775	1437	2842	1807	489	453	882	547	1304	465
ENSSSCT00000008800	1527	563	681	611	447	627	440	557	547	564	913	835
ENSSSCT00000008804	411	4306	593	304	538	651	274	1196	480	708	452	515
ENSSSCT00000008805	339	996	2788	2253	1100	2916	316	651	374	616	463	400
ENSSSCT00000008809	726	967	447	514	374	474	1076	410	680	185	598	1029
ENSSSCT00000008815	1558	188	362	733	175	354	632	773	1515	317	504	723
ENSSSCT00000008819	1808	923	1002	918	659	1223	511	1568	1440	831	1080	1199
ENSSSCT00000008826	555	1076	94	768	562	640	3668	890	1495	1138	1100	1134
ENSSSCT00000008827	384	508	160	219	316	192	1722	712	500	702	883	386
ENSSSCT00000008828	6007	1714	285	491	587	519	3527	1200	741	1155	1533	1812
ENSSSCT00000008829	312	2472	424	684	672	930	1859	3246	2471	2280	1990	1541
ENSSSCT00000008831	1127	698	282	580	533	781	688	1585	949	798	712	929
ENSSSCT00000008834	221	744	309	374	247	221	497	825	847	594	587	395
ENSSSCT00000008841	451	606	355	452	308	380	289	666	428	278	419	325
ENSSSCT00000008845	524	1166	1029	915	1055	1820	1236	811	485	833	1226	1269
ENSSSCT00000008846	515	334	324	555	530	1109	1454	1776	901	1168	882	462
ENSSSCT00000008849	1061	2924	678	312	1800	1947	677	904	483	1520	528	3272
ENSSSCT00000008852	5581	1063	473	1158	981	1464	1448	1251	677	1264	2348	2165
ENSSSCT00000008853	1007	1055	997	1185	643	2044	1713	3531	3298	2059	4244	2219
ENSSSCT00000008854	1295	1199	1031	2157	877	2943	2789	2976	7114	2170	5762	6005
ENSSSCT00000008879	1253	917	1340	758	953	681	701	597	572	715	643	660
ENSSSCT00000008887	974	1164	427	1254	385	542	703	549	304	408	632	676
ENSSSCT00000008895	1224	2336	1389	1600	1301	3632	1579	2254	700	1769	2681	2037
ENSSSCT00000008898	830	999	509	1131	1180	1219	528	791	863	2104	2123	1151
ENSSSCT00000008899	2012	8093	7236	1574	2372	4796	2102	5038	1930	508	6199	3659
ENSSSCT00000008903	1338	1773	290	1757	629	3088	983	2773	2665	2578	4386	4028
ENSSSCT00000008907	611	1351	464	1016	359	728	728	1605	959	911	868	734
ENSSSCT00000008909	761	630	543	636	368	808	753	1163	715	693	538	815
ENSSSCT00000008911	1401	1925	389	1447	539	1498	335	1431	439	1639	1650	1457
ENSSSCT00000008917	356	2259	3037	518	583	762	235	922	201	664	570	559
ENSSSCT00000008930	329	236	610	1391	520	434	227	1038	510	566	302	259
ENSSSCT00000008934	4041	8975	9044	26360	16834	5884	1791	9284	3669	8256	2049	2413
ENSSSCT00000008940	12382	22804	23763	6223	16517	29036	8318	31627	18151	23265	26411	45186
ENSSSCT00000008944	1205	674	537	642	314	501	622	483	533	248	250	625
ENSSSCT00000008948	758	942	801	489	448	380	307	782	395	943	490	341
ENSSSCT00000008956	399	1318	753	790	1752	727	1081	1465	592	1028	943	1633
ENSSSCT00000008960	518	1356	897	843	959	1046	207	1769	1197	2105	1719	2095
ENSSSCT00000008964	970	1141	1874	492	948	880	1514	1362	911	652	1257	1757
ENSSSCT00000008974	222	357	121	367	287	230	228	580	500	470	455	380
ENSSSCT00000008983	891	776	428	1162	682	1205	873	858	1256	834	1341	1348
ENSSSCT00000008984	937	1392	1206	756	707	1533	679	1085	875	477	930	329
ENSSSCT00000008988	962	1119	716	739	1073	1220	989	1280	308	720	407	826
ENSSSCT00000009000	2412	1118	1333	1662	852	1243	1833	1561	1812	1350	1231	1397
ENSSSCT00000009008	360	1324	1711	196	351	739	456	718	385	354	729	749
ENSSSCT00000009009	248	820	868	364	228	596	1582	1721	427	1556	1262	1403
ENSSSCT00000009015	650	581	459	730	554	668	1513	2278	1732	2685	2785	1972
ENSSSCT00000009020	1462	536	614	636	488	672	24824	1347	193	1987	862	980
ENSSSCT00000009022	2161	3190	1261	2537	2529	2667	3958	7128	3580	3843	4523	8300
ENSSSCT00000009025	1207	1017	510	208	254	1284	1588	896	1175	938	1029	976
ENSSSCT00000009030	1415	1345	238	890	510	1516	3633	7032	2701	2526	1490	3685
ENSSSCT00000009045	657	3019	412	1074	414	1287	2179	3154	1334	2468	3830	4223
ENSSSCT00000009047	1161	1039	220	924	1339	2584	8159	8661	2089	3061	3749	6911
ENSSSCT00000009049	2678	16409	1127	1225	997	2980	953	1356	484	350	1916	890
ENSSSCT00000009051	1609	957	714	1459	1902	1654	1138	5560	1510	3181	2085	1799
ENSSSCT00000009054	1780	1248	1127	859	579	633	928	521	1190	649	674	720
ENSSSCT00000009057	1841	1012	1232	1093	506	1520	406	73	37	94	457	571
ENSSSCT00000009063	1088	1836	648	619	611	646	897	1415	601	674	1055	1183
ENSSSCT00000009071	471	908	290	244	464	287	1344	1077	689	1122	346	577
ENSSSCT00000009081	1313	832	445	1031	1184	2323	868	1038	877	2124	1815	1407
ENSSSCT00000009091	1960	1018	820	852	669	482	552	1841	516	644	803	1001
ENSSSCT00000009094	682	336	344	387	117	100	908	263	559	256	296	250
ENSSSCT00000009102	516	870	1075	1197	663	673	1825	7023	1610	1607	1085	1216
ENSSSCT00000009105	1107	2759	435	1140	665	4107	790	412	895	629	1244	793
ENSSSCT00000009109	688	550	248	845	686	1046	5843	1416	845	2724	2039	1058
ENSSSCT00000009110	672	1000	645	1723	441	999	1229	832	643	1140	1954	509
ENSSSCT00000009118	999	6173	959	1481	1954	1598	350	1494	585	454	736	789
ENSSSCT00000009124	786	2286	1038	540	880	1187	1647	430	1174	892	1227	1632
ENSSSCT00000009127	1526	1468	1312	1202	1083	1323	988	2119	1825	1275	2660	1792
ENSSSCT00000009138	4013	5242	8870	13706	10123	19528	2586	5130	740	7626	7285	4778
ENSSSCT00000009142	10482	21106	11365	34894	28840	24001	21460	12935	28382	10021	10374	12151
ENSSSCT00000009143	934	385	475	1058	410	673	657	832	354	674	691	1244
ENSSSCT00000009153	2405	2442	1080	852	1232	1229	2002	7457	1216	1018	1909	1631
ENSSSCT00000009171	1030	588	561	257	474	611	984	883	530	868	847	610
ENSSSCT00000009173	1123	1400	447	847	380	425	1978	2265	1029	3371	3545	2205
ENSSSCT00000009189	176	1201	696	625	467	566	771	2289	1325	779	599	445
ENSSSCT00000009205	1345	1810	1232	1606	2144	1887	1675	5141	1772	2013	2407	1529
ENSSSCT00000009215	917	476	729	464	862	635	750	937	945	1542	1121	886
ENSSSCT00000009222	1461	1317	3147	1315	840	861	3549	443	967	3431	2943	681
ENSSSCT00000009228	943	586	1491	1622	678	892	804	2447	695	1618	1029	1131
ENSSSCT00000009229	279	640	673	765	224	401	430	1459	1019	508	385	392
ENSSSCT00000009234	1218	937	544	315	260	919	464	235	223	205	307	339
ENSSSCT00000009235	819	1163	1345	978	1483	1236	1121	1377	599	887	1097	1321
ENSSSCT00000009241	504	483	761	481	420	542	759	1152	1072	935	1190	1135
ENSSSCT00000009245	805	630	484	257	256	907	372	1041	677	708	635	803
ENSSSCT00000009246	219	962	791	639	1002	1500	925	2000	2858	2011	1047	831
ENSSSCT00000009248	900	1028	274	249	421	429	1161	794	558	841	760	922
ENSSSCT00000009249	2014	13695	1039	1599	616	1600	1116	1211	434	936	1278	908
ENSSSCT00000009250	689	654	1891	567	378	630	1016	1050	525	581	857	981
ENSSSCT00000009251	1134	1675	3030	1184	1323	1303	1292	1338	1034	1404	735	1178
ENSSSCT00000009254	391	122	217	183	112	198	445	1054	344	505	421	491
ENSSSCT00000009261	925	750	938	568	729	752	2389	1227	785	1218	2559	1382
ENSSSCT00000009268	625	958	456	413	520	338	1956	658	724	576	453	488
ENSSSCT00000009269	1044	828	866	452	625	451	1268	1396	1050	814	996	613
ENSSSCT00000009293	13629	11722	1242	8724	6144	8214	572	407	507	950	703	751
ENSSSCT00000009295	407	802	560	150	306	161	1067	1625	508	546	431	205
ENSSSCT00000009306	237	670	371	641	437	490	1164	1002	795	1547	508	7017
ENSSSCT00000009310	655	278	162	305	217	361	1368	948	767	732	1167	1284
ENSSSCT00000009315	995	1231	1039	543	378	530	346	86	671	213	659	600
ENSSSCT00000009319	482	5051	2260	717	1164	1226	1605	1543	1300	2646	1414	766
ENSSSCT00000009325	1053	787	434	1282	947	1548	1468	1207	850	1578	1793	874
ENSSSCT00000009326	678	1421	1066	1192	741	2939	1534	1837	828	1971	2154	1226
ENSSSCT00000009353	585	1482	506	918	948	965	407	373	642	920	899	1863
ENSSSCT00000009354	1641	689	1017	755	1134	872	673	1847	888	1818	1339	2504
ENSSSCT00000009358	839	540	254	545	379	366	840	743	1323	1269	620	1326
ENSSSCT00000009360	1365	1118	488	769	512	744	2871	1016	821	627	987	1970
ENSSSCT00000009361	449	1659	612	856	967	835	1053	866	557	730	1232	1160
ENSSSCT00000009362	373	681	1552	539	666	764	918	1558	1031	1507	1335	712
ENSSSCT00000009365	945	4332	964	706	1045	1216	478	1505	711	1838	738	792
ENSSSCT00000009367	2027	2151	1890	207	609	1018	170	1517	651	2096	1563	867
ENSSSCT00000009368	1082	1621	1056	703	1415	1210	542	954	428	1259	1358	848
ENSSSCT00000009377	1417	604	268	696	295	431	388	320	573	411	445	555
ENSSSCT00000009379	3667	1698	1272	1588	1825	1249	1831	2766	1429	2268	1925	2579
ENSSSCT00000009386	1086	1151	2322	1580	1134	474	458	1233	23	553	310	213
ENSSSCT00000009396	1495	927	680	1319	1557	999	766	1500	1412	805	1050	1074
ENSSSCT00000009397	86	1696	948	786	474	539	3217	1368	1146	970	1260	654
ENSSSCT00000009398	1817	1272	1722	988	490	660	3412	739	193	1006	436	631
ENSSSCT00000009414	809	1177	1182	272	574	594	439	846	530	459	497	376
ENSSSCT00000009415	546	1041	428	309	1079	1336	1722	3543	357	1438	1029	943
ENSSSCT00000009419	475	715	554	651	724	813	850	1086	1685	853	1030	849
ENSSSCT00000009424	1362	2360	11969	758	1022	1877	749	1165	817	954	897	773
ENSSSCT00000009425	431	883	102	744	407	642	557	2031	903	491	679	441
ENSSSCT00000009426	531	2255	460	712	496	557	1736	2040	2056	1668	719	1709
ENSSSCT00000009428	7868	4178	3477	3624	10574	8548	2044	2873	391	2322	5597	5352
ENSSSCT00000009429	304	1202	841	832	601	1140	1231	1115	1419	1266	2993	988
ENSSSCT00000009430	482	320	275	208	136	183	392	2374	494	845	854	649
ENSSSCT00000009432	1049	1192	1162	3171	364	1417	805	679	311	919	415	1770
ENSSSCT00000009436	1416	1596	555	1218	1804	1594	1029	2929	965	1972	1812	1498
ENSSSCT00000009443	531	857	391	494	625	1301	953	427	218	588	1283	3875
ENSSSCT00000009449	1559	1083	784	566	509	483	1152	2021	613	1025	1009	1471
ENSSSCT00000009450	206	162	161	120	80	78	632	392	371	281	203	168
ENSSSCT00000009451	1036	1114	1198	1175	1494	3152	53	988	1178	1319	1673	8647
ENSSSCT00000009458	852	7517	792	629	588	724	506	827	616	179	608	681
ENSSSCT00000009462	676	1692	438	1125	712	539	1058	1585	576	1600	672	1021
ENSSSCT00000009463	627	680	248	449	395	430	706	2385	1040	679	537	755
ENSSSCT00000009465	729	1107	598	599	733	928	4533	1771	994	913	1682	1223
ENSSSCT00000009506	3493	644	1751	660	1075	1510	762	1660	2012	1657	1983	1562
ENSSSCT00000009511	631	523	902	850	557	543	1049	841	858	1088	682	1296
ENSSSCT00000009515	1225	1802	576	677	870	383	719	515	499	1109	825	1169
ENSSSCT00000009516	1415	2537	1178	836	1201	731	198	418	368	648	1358	1114
ENSSSCT00000009522	945	650	483	1174	1094	1386	746	616	2465	329	104	793
ENSSSCT00000009531	1965	405	844	576	850	893	843	1540	656	705	707	701
ENSSSCT00000009540	1261	714	1566	400	682	1334	1205	830	143	1056	1283	1268
ENSSSCT00000009545	1535	1807	433	543	627	596	623	1321	429	1442	885	1378
ENSSSCT00000009547	831	466	202	388	481	657	4907	717	731	986	1272	2358
ENSSSCT00000009549	205	1726	286	317	352	298	676	437	731	657	437	703
ENSSSCT00000009550	626	3338	3830	452	1879	2485	24102	1763	1083	1968	2410	2503
ENSSSCT00000009559	556	2411	629	348	558	846	856	1457	1297	1861	879	1076
ENSSSCT00000009562	14529	10317	6872	10248	13027	42329	867	1532	41	276	543	946
ENSSSCT00000009580	296	237	410	428	167	379	297	982	394	237	272	313
ENSSSCT00000009582	968	1492	254	427	2584	891	361	661	659	1918	186	1270
ENSSSCT00000009586	618	314	459	517	353	664	1137	1529	765	1883	1458	1689
ENSSSCT00000009596	1317	1007	621	356	680	650	1397	1605	708	889	537	724
ENSSSCT00000009598	846	1963	445	1627	1970	1363	1907	3261	713	903	1379	1907
ENSSSCT00000009619	891	1426	1099	566	512	1382	1549	1003	1155	1158	974	874
ENSSSCT00000009626	990	1260	544	8221	10	488	2493	2125	409	1941	805	1187
ENSSSCT00000009637	450	329	1026	324	378	544	1088	2176	800	433	949	681
ENSSSCT00000009642	1435	2225	579	2036	843	1060	1567	1529	1046	1636	1328	840
ENSSSCT00000009649	770	2062	814	1415	1835	2204	727	3416	1208	2460	1452	1560
ENSSSCT00000009650	1103	5245	772	895	1074	899	963	964	1621	1900	1054	1769
ENSSSCT00000009651	1291	1932	952	1706	2135	1588	674	1293	574	1361	1241	901
ENSSSCT00000009659	1128	2065	634	482	1255	1140	737	1618	1096	1503	1925	1058
ENSSSCT00000009664	1081	1104	1199	1411	847	1398	608	387	323	528	1649	974
ENSSSCT00000009666	742	1667	1607	597	490	587	1144	2248	427	1105	1577	823
ENSSSCT00000009667	736	755	947	276	423	538	251	558	738	659	513	569
ENSSSCT00000009671	334	1610	1009	181	1059	636	1559	1992	552	1484	1476	1361
ENSSSCT00000009678	894	1344	982	581	634	704	1083	1300	1172	1183	1248	1482
ENSSSCT00000009679	572	2322	828	1065	824	1470	802	1061	88	843	896	1350
ENSSSCT00000009692	548	2193	468	633	740	485	5635	1273	1131	20750	1436	873
ENSSSCT00000009694	761	144	618	502	268	350	883	800	469	571	285	374
ENSSSCT00000009698	10960	8869	892	6212	4773	4680	1740	4982	669	6911	5182	5803
ENSSSCT00000009706	1464	5309	718	938	365	1486	2404	1251	1268	1408	1938	1576
ENSSSCT00000009708	532	1554	604	657	886	820	517	989	452	1446	499	281
ENSSSCT00000009709	1759	1802	2968	1025	1118	2084	482	1858	619	1262	1620	1565
ENSSSCT00000009715	2165	1375	1583	2257	4379	1285	1434	3094	691	2186	1262	1784
ENSSSCT00000009716	446	1007	563	434	725	1700	290	1509	1021	784	785	1067
ENSSSCT00000009719	754	810	1281	906	693	1559	1575	2023	623	1506	1111	1796
ENSSSCT00000009731	810	1062	576	786	534	670	990	630	403	1624	567	1394
ENSSSCT00000009732	972	742	956	1322	613	1290	337	687	2270	968	1022	1724
ENSSSCT00000009733	690	662	787	695	538	801	2003	1026	1242	1678	1036	835
ENSSSCT00000009747	518	1011	901	1401	480	767	903	1821	1156	817	1157	1660
ENSSSCT00000009749	399	1615	764	334	404	454	801	766	1932	491	496	616
ENSSSCT00000009759	829	51	215	213	86	211	1179	787	580	213	3467	3744
ENSSSCT00000009766	1225	986	820	1014	1212	1542	375	882	679	1073	1508	1634
ENSSSCT00000009769	737	1258	1413	1208	521	432	853	721	1073	626	683	1035
ENSSSCT00000009771	971	1370	1031	1283	2013	2684	1861	1963	766	1454	864	1115
ENSSSCT00000009774	718	952	579	608	466	610	1251	1508	559	414	1592	439
ENSSSCT00000009789	154	2650	916	798	549	602	1047	1847	2106	1222	1102	959
ENSSSCT00000009793	662	635	266	310	301	374	1335	711	643	463	458	523
ENSSSCT00000009798	673	13335	323	723	637	294	626	1414	2357	1686	1641	1294
ENSSSCT00000009803	84	33	38	12	13	4	484	266	499	2303	25	167
ENSSSCT00000009804	745	1742	1233	1233	420	2467	554	1704	951	902	915	990
ENSSSCT00000009818	635	1302	748	1433	1223	1289	116	815	135	109	91	3648
ENSSSCT00000009821	847	791	293	313	324	536	700	610	558	745	1117	1765
ENSSSCT00000009825	969	1154	1285	514	1551	2383	1225	4441	1076	3194	3488	1945
ENSSSCT00000009835	734	462	565	542	256	1541	562	551	484	438	734	870
ENSSSCT00000009841	859	975	120	525	335	689	677	1486	557	1328	1586	1083
ENSSSCT00000009850	466	392	480	750	1117	886	1463	1502	741	1163	1026	706
ENSSSCT00000009852	541	1863	380	724	815	833	925	6586	1085	2346	2046	1632
ENSSSCT00000009853	2217	847	561	558	369	1307	717	915	1255	550	546	627
ENSSSCT00000009855	714	1745	357	443	155	399	472	698	242	202	338	1710
ENSSSCT00000009858	1594	906	608	985	429	584	1251	693	586	663	1128	832
ENSSSCT00000009861	882	696	477	528	366	667	1974	1343	1162	417	982	960
ENSSSCT00000009864	934	1715	775	1140	1460	3701	153	832	416	1111	546	1661
ENSSSCT00000009878	26	76	28	21	16	29	44	9	8	14	14	13
ENSSSCT00000009881	1585	1408	767	1270	511	1063	1539	2197	985	847	1076	1703
ENSSSCT00000009890	1474	2114	1014	338	1017	1379	3333	3356	1193	3123	1765	1610
ENSSSCT00000009902	1033	656	743	663	820	1244	1046	1794	459	837	847	949
ENSSSCT00000009911	11200	1273	280	315	509	1086	2552	2044	2633	2496	1987	1900
ENSSSCT00000009917	835	1814	903	2804	512	918	610	708	826	1679	4001	696
ENSSSCT00000009925	624	922	2099	643	460	333	780	673	959	655	734	1108
ENSSSCT00000009928	707	1463	746	1628	932	1497	1085	1547	408	1550	1477	1169
ENSSSCT00000009938	1950	557	610	849	417	896	800	1186	811	463	636	8968
ENSSSCT00000009949	876	1369	604	436	408	512	807	1325	937	946	801	945
ENSSSCT00000009951	762	245	824	615	724	726	344	1523	720	1066	892	831
ENSSSCT00000009956	1085	1837	1657	3765	1733	999	621	1411	1102	1303	1276	598
ENSSSCT00000009960	781	524	91	131	224	99	411	416	210	471	188	264
ENSSSCT00000009963	1256	1052	617	221	249	2326	665	623	543	442	126	512
ENSSSCT00000009965	1132	3538	1976	1440	1437	1945	1258	318	136	272	1487	969
ENSSSCT00000009978	330	878	826	752	588	881	737	914	242	1114	910	547
ENSSSCT00000009979	2577	1035	636	1156	847	1692	936	3393	673	538	1340	1016
ENSSSCT00000009981	348	1151	751	1220	891	785	800	421	107	553	260	166
ENSSSCT00000009982	396	1099	775	341	578	786	413	1021	1146	563	979	989
ENSSSCT00000009986	489	1753	652	773	654	1074	1214	1289	998	780	839	567
ENSSSCT00000009990	312	1407	430	230	237	1136	457	455	68	1087	1144	1125
ENSSSCT00000009992	1177	1425	1246	859	990	1533	2435	1593	1083	554	1992	1066
ENSSSCT00000009995	1174	1946	2687	1781	3156	3484	4105	5709	2620	2471	2333	3403
ENSSSCT00000010000	227	1069	962	2345	410	839	1664	1887	897	1521	4902	2723
ENSSSCT00000010004	1152	1252	982	1513	648	582	795	898	1109	3263	792	917
ENSSSCT00000010009	404	1253	519	532	512	1043	520	1690	873	996	1182	1768
ENSSSCT00000010010	1533	1845	302	897	700	769	2057	1038	1945	950	1070	1247
ENSSSCT00000010014	1127	245	306	288	121	351	176	179	351	215	259	332
ENSSSCT00000010018	665	1247	1062	248	154	326	1745	621	2663	296	486	1599
ENSSSCT00000010025	1366	1912	685	746	527	1608	1095	953	764	692	1357	1355
ENSSSCT00000010028	3409	5265	1226	5297	2921	9306	1403	1464	1584	2252	2882	2739
ENSSSCT00000010038	2708	728	1389	56	1659	2302	1644	3303	1115	3313	3004	11939
ENSSSCT00000010039	5929	6807	1706	3261	2937	5154	2778	4045	2137	1502	2078	2157
ENSSSCT00000010049	1184	4890	867	1371	2524	1999	436	2313	1711	960	1795	1210
ENSSSCT00000010051	314	1161	583	940	498	559	1029	245	173	427	1848	762
ENSSSCT00000010052	695	4158	262	385	580	653	693	534	541	2780	573	471
ENSSSCT00000010057	446	836	349	784	543	809	986	428	549	1202	752	649
ENSSSCT00000010058	235	811	845	682	441	548	1901	1597	888	1246	679	938
ENSSSCT00000010067	457	3813	500	1038	870	782	349	257	398	1315	1037	1620
ENSSSCT00000010069	2107	2790	1339	1608	1416	1737	846	1124	520	1702	2501	2146
ENSSSCT00000010075	687	742	375	280	450	267	506	422	250	554	226	171
ENSSSCT00000010077	1751	258	378	642	295	848	603	924	1122	391	442	397
ENSSSCT00000010082	2084	1454	1614	3217	1148	348	4413	10761	14620	5586	2502	3319
ENSSSCT00000010093	866	2062	695	548	944	814	1109	1558	1014	1626	2481	1504
ENSSSCT00000010097	982	1500	1851	1202	1447	1899	693	1452	1102	1474	1447	2110
ENSSSCT00000010101	496	3545	392	602	833	984	486	1383	959	645	581	411
ENSSSCT00000010105	1666	1754	776	1400	1360	1499	623	886	406	1064	3043	1976
ENSSSCT00000010109	9551	5345	2975	6370	5282	4481	2313	3034	1143	3496	2645	2864
ENSSSCT00000010111	3455	1283	796	1097	1053	1512	1517	2416	1916	1904	1571	1472
ENSSSCT00000010116	353	1847	654	365	1847	2739	862	1534	712	1389	609	2023
ENSSSCT00000010118	755	1592	1275	1304	741	989	610	983	1093	768	975	588
ENSSSCT00000010121	673	1095	493	289	470	376	1324	480	778	222	540	563
ENSSSCT00000010123	1158	2951	1557	762	938	996	632	670	177	621	496	339
ENSSSCT00000010125	595	1468	918	1918	698	748	1053	3563	664	1702	1365	1261
ENSSSCT00000010126	1566	548	903	822	192	1033	5434	605	2855	872	10684	2679
ENSSSCT00000010141	1136	3742	979	962	898	955	2853	630	324	1966	842	1122
ENSSSCT00000010161	1186	2523	293	2689	781	800	936	1226	910	1692	1165	1027
ENSSSCT00000010165	874	1851	1301	788	977	1326	469	810	399	640	759	1074
ENSSSCT00000010181	4633	4323	1255	4693	5593	8600	4626	9340	2715	4170	6573	5014
ENSSSCT00000010188	354	1335	672	670	566	782	1988	4840	475	2465	15841	2574
ENSSSCT00000010189	1630	10713	860	3027	812	2689	628	1683	464	11953	1808	1918
ENSSSCT00000010190	1048	480	422	616	321	879	1003	1065	692	769	730	1208
ENSSSCT00000010198	307	566	175	218	274	295	1024	714	459	742	685	401
ENSSSCT00000010207	445	2862	609	590	862	1096	1036	1242	324	603	528	587
ENSSSCT00000010217	1466	1059	1298	470	420	865	1225	1009	290	1010	558	856
ENSSSCT00000010224	18308	36710	22413	16374	13357	14198	8097	48511	751	22432	72474	16959
ENSSSCT00000010229	415	167	194	48	39	119	271	669	263	136	223	189
ENSSSCT00000010234	706	2123	745	4025	1434	2771	198	433	156	525	606	295
ENSSSCT00000010242	1356	791	740	723	633	452	1379	2824	1376	1588	1205	1020
ENSSSCT00000010244	860	2299	805	997	913	1327	1873	1293	694	1146	1665	1363
ENSSSCT00000010245	1800	6572	1612	1947	1950	3171	1738	4859	3758	2406	1574	2627
ENSSSCT00000010250	2439	904	697	751	1019	1146	2031	2680	1605	2448	1844	1800
ENSSSCT00000010251	667	1702	1178	617	643	2059	1714	847	3365	2471	1224	1091
ENSSSCT00000010253	1594	1186	987	1424	886	1336	802	987	122	332	1035	1113
ENSSSCT00000010256	2880	1207	1833	8591	1332	1737	159	242	96	95	311	156
ENSSSCT00000010257	465	7687	1032	517	307	306	1304	831	724	538	664	794
ENSSSCT00000010258	567	253	318	471	358	502	1017	957	1118	1450	944	758
ENSSSCT00000010263	651	2779	230	572	1120	661	1166	2899	1252	2673	2229	3148
ENSSSCT00000010273	1376	1965	1070	1196	1054	1892	1075	2030	941	1408	1728	684
ENSSSCT00000010276	1121	6564	951	969	302	545	7121	1443	256	371	886	1178
ENSSSCT00000010282	311	1159	1425	797	1057	944	300	62	466	807	604	427
ENSSSCT00000010294	1327	3095	695	616	583	1403	931	1539	1314	1637	1430	1854
ENSSSCT00000010295	2875	3327	1722	2949	2820	10333	2055	1487	5681	3479	2586	3817
ENSSSCT00000010296	1271	1898	601	1138	820	2055	1929	1641	822	1099	2898	1286
ENSSSCT00000010300	1960	855	1719	1072	538	814	963	2067	1120	529	755	1311
ENSSSCT00000010304	639	993	436	689	541	1133	1402	1809	851	5415	760	1139
ENSSSCT00000010311	2613	9900	571	1791	3651	2562	1569	2179	1983	2433	2326	2016
ENSSSCT00000010314	668	1213	1045	1703	1086	1900	1066	1205	920	1291	1435	1011
ENSSSCT00000010315	1317	4912	326	705	585	951	1485	1977	2545	961	895	1716
ENSSSCT00000010336	2249	2964	704	1202	1061	1426	2544	1893	1498	438	1431	2064
ENSSSCT00000010337	538	1371	671	858	455	475	361	1039	1431	429	739	408
ENSSSCT00000010339	3860	2559	1453	4917	2332	2739	1151	2350	917	3332	1714	3625
ENSSSCT00000010341	878	1527	1997	532	773	660	817	1060	694	1052	802	714
ENSSSCT00000010343	1222	1391	897	697	696	1025	1091	1004	637	1040	1388	1136
ENSSSCT00000010349	1422	1085	1038	1307	753	1339	1260	1461	1378	1476	1338	2122
ENSSSCT00000010352	1504	687	467	848	1119	990	567	1226	222	1130	1549	1573
ENSSSCT00000010353	2086	1362	619	1771	789	2243	2690	2839	1822	1775	2369	3217
ENSSSCT00000010354	759	903	865	1297	1267	981	463	587	155	4514	815	544
ENSSSCT00000010366	540	1382	854	884	680	1299	863	1086	138	471	1167	1439
ENSSSCT00000010386	903	1331	2356	549	1428	2337	836	1936	609	760	912	752
ENSSSCT00000010390	913	1189	1515	973	604	1036	2043	864	522	713	1146	855
ENSSSCT00000010394	566	1696	678	379	561	355	1417	374	380	409	701	521
ENSSSCT00000010395	427	763	819	491	343	386	3621	1546	798	1601	1321	2044
ENSSSCT00000010401	1278	1149	1422	879	1349	1026	645	1537	1155	973	1492	727
ENSSSCT00000010403	745	1648	936	2192	483	703	2539	1789	1030	13150	6833	8447
ENSSSCT00000010407	494	1066	290	662	810	404	314	1418	636	986	498	371
ENSSSCT00000010408	988	976	190	325	273	388	1698	1163	768	512	512	432
ENSSSCT00000010410	1306	1918	470	906	662	988	563	2371	532	710	1115	1060
ENSSSCT00000010417	705	23706	251	482	356	763	378	1301	723	751	692	824
ENSSSCT00000010419	273	2161	405	401	344	519	379	675	1146	747	380	578
ENSSSCT00000010426	317	64	428	172	56	164	484	978	377	263	301	540
ENSSSCT00000010430	684	895	709	432	593	1231	856	1855	846	969	787	930
ENSSSCT00000010435	1067	2000	1623	1253	896	1848	1201	1101	1044	1509	1882	1825
ENSSSCT00000010438	2336	2752	3779	1746	1829	2250	1769	1250	686	2154	1766	2585
ENSSSCT00000010444	1839	4130	1297	3955	1200	1492	1795	1697	1224	2021	2639	2428
ENSSSCT00000010445	2192	4605	937	3202	2519	6366	1096	3116	1457	3363	3250	2273
ENSSSCT00000010454	2689	1106	1462	850	117	1569	137	52	356	20	66	69
ENSSSCT00000010458	720	1620	2122	1055	1214	1284	1335	3942	878	2379	2644	1018
ENSSSCT00000010460	5993	58030	11814	49510	27273	63720	2405	16912	2896	7473	15381	3390
ENSSSCT00000010461	1911	3104	785	1169	969	2286	792	985	505	1206	1516	1654
ENSSSCT00000010472	1884	5306	646	874	642	743	719	1334	1058	1683	1587	1641
ENSSSCT00000010474	2586	2201	620	1218	435	1018	2702	1703	1508	1352	2075	3028
ENSSSCT00000010476	1081	520	249	377	590	268	760	964	1003	2141	1798	1513
ENSSSCT00000010477	593	872	460	422	359	640	723	661	623	679	825	929
ENSSSCT00000010478	338	1291	969	105	643	869	334	1162	720	613	477	277
ENSSSCT00000010480	1605	1849	482	618	435	665	105	92	485	116	753	691
ENSSSCT00000010481	1420	1507	885	1117	892	1367	1184	962	596	1303	946	1118
ENSSSCT00000010483	416	2429	1007	1570	819	974	575	1755	2190	1113	1241	1571
ENSSSCT00000010484	3107	1289	957	1199	1011	1040	1402	3049	1754	1529	1688	2365
ENSSSCT00000010488	1216	1121	798	669	743	1078	1463	1287	1186	2329	3735	214763
ENSSSCT00000010491	1365	1452	864	1186	2045	1109	1444	681	47	1355	1109	1277
ENSSSCT00000010493	687	791	687	717	900	969	1183	1473	2003	1577	1637	975
ENSSSCT00000010499	750	1855	1053	710	672	1060	278	620	670	1216	764	686
ENSSSCT00000010501	1553	1960	416	1653	567	1296	1424	1234	1572	1810	2170	2363
ENSSSCT00000010511	757	695	285	550	374	675	708	789	640	794	498	680
ENSSSCT00000010514	5458	5111	2674	5905	5904	10067	3035	3108	1229	3351	2925	4510
ENSSSCT00000010515	1342	2175	937	916	848	1510	687	1269	640	998	1194	845
ENSSSCT00000010516	1288	1385	999	900	791	848	2283	3849	1591	2031	1733	1467
ENSSSCT00000010526	673	1018	1464	990	821	1993	1301	1248	980	2004	2855	2559
ENSSSCT00000010528	1360	7272	591	1027	856	2751	5675	1011	642	718	1994	2486
ENSSSCT00000010532	1776	2038	3361	4882	2093	2400	3165	1967	1086	2129	4526	2940
ENSSSCT00000010535	1634	1329	893	486	2337	1262	1760	1673	964	2109	1251	2167
ENSSSCT00000010536	3608	4184	1430	848	1208	2548	493	378	665	521	371	640
ENSSSCT00000010537	2581	2045	801	660	881	2029	1535	1929	1870	990	1365	1492
ENSSSCT00000010538	343	1549	369	1224	921	1219	485	1119	659	2316	1235	1246
ENSSSCT00000010539	524	1608	985	137	606	1160	152	1221	1309	2910	1090	684
ENSSSCT00000010541	1548	1420	247	1223	753	899	772	2050	2266	1058	1117	1444
ENSSSCT00000010546	605	677	1015	576	461	1008	572	929	578	653	1575	666
ENSSSCT00000010548	1576	1108	435	774	495	862	1758	1492	387	934	1674	1562
ENSSSCT00000010551	5249	1638	762	1455	2413	2278	2266	4925	1122	1869	3034	2135
ENSSSCT00000010552	629	1424	355	349	168	535	949	390	418	465	537	357
ENSSSCT00000010555	1348	783	576	742	596	734	920	1088	1490	813	1220	1206
ENSSSCT00000010570	578	1055	1692	1387	605	502	1005	1033	1997	1214	1126	35042
ENSSSCT00000010572	955	691	1560	2041	1444	2614	552	1097	796	1277	884	755
ENSSSCT00000010573	718	877	910	989	745	1214	899	1733	814	1391	1060	813
ENSSSCT00000010574	605	1684	573	1077	630	1792	1988	2341	1912	1136	2251	935
ENSSSCT00000010578	1719	719	1212	993	483	1342	1022	941	947	1027	1628	1387
ENSSSCT00000010581	1801	2415	896	2822	1055	1475	1151	799	806	650	678	946
ENSSSCT00000010582	651	1118	609	752	687	552	1603	1009	1947	697	816	988
ENSSSCT00000010585	495	5907	816	611	472	1046	681	1473	352	1352	632	766
ENSSSCT00000010588	1485	1449	621	911	1067	1471	932	1770	670	916	579	1118
ENSSSCT00000010591	1450	584	762	1029	1512	2125	558	1616	607	1059	1001	1170
ENSSSCT00000010596	5736	3745	4712	10158	5226	8155	3914	6436	1451	6040	3375	9107
ENSSSCT00000010597	832	3259	1019	2691	996	888	1741	2275	1154	1672	844	1646
ENSSSCT00000010599	2991	936	880	1453	426	550	534	1666	741	686	1612	1285
ENSSSCT00000010601	1589	110	165	213	63	241	259	198	130	149	233	308
ENSSSCT00000010604	1265	671	158	263	424	313	486	284	907	246	350	299
ENSSSCT00000010609	1371	1521	1139	608	855	1673	773	1199	1008	1521	1828	881
ENSSSCT00000010617	1474	810	340	446	505	552	227	1211	827	738	775	764
ENSSSCT00000010618	1111	1571	1226	2671	1036	1334	5855	1176	553	1648	566	703
ENSSSCT00000010627	674	824	1718	739	419	790	1925	1489	757	968	715	2027
ENSSSCT00000010633	1902	1329	872	1974	1753	1122	1792	1149	1804	1615	1174	1625
ENSSSCT00000010634	2217	2445	2748	914	4306	1120	4689	68831	73709	42408	7405	114616
ENSSSCT00000010637	2232	2083	760	2042	1225	2206	1820	3230	1245	1910	1696	2479
ENSSSCT00000010639	977	1955	630	785	1433	1533	1657	1338	302	1232	1584	1847
ENSSSCT00000010641	571	1982	1178	1012	1381	1485	916	2320	1278	1271	1231	1111
ENSSSCT00000010667	825	620	499	596	507	656	1738	2120	2766	1090	1008	1177
ENSSSCT00000010668	368	1412	805	1644	574	239	1322	1078	563	1599	471	1786
ENSSSCT00000010670	987	1946	797	529	1245	1520	1608	2795	758	1258	1279	2566
ENSSSCT00000010671	831	768	287	455	706	617	1011	1148	1769	865	666	601
ENSSSCT00000010673	1267	554	196	335	486	637	596	2224	1725	978	1117	614
ENSSSCT00000010681	1715	2375	1945	2757	2295	1933	972	1961	1231	1820	1571	1134
ENSSSCT00000010683	1441	1544	430	1132	1014	977	1749	1761	1444	1562	1319	1550
ENSSSCT00000010685	1674	951	636	426	186	647	596	551	494	529	743	1324
ENSSSCT00000010688	1702	926	623	869	1165	1017	741	3149	966	1598	1073	1369
ENSSSCT00000010690	2668	1630	936	590	585	791	3572	1403	178	833	1449	1846
ENSSSCT00000010695	1417	1570	1353	1860	658	812	485	256	264	194	448	366
ENSSSCT00000010699	777	262	286	2225	259	461	790	588	641	652	193	764
ENSSSCT00000010703	1339	1201	648	581	375	519	762	300	460	357	450	523
ENSSSCT00000010708	1729	1007	1530	1812	1639	1276	419	1121	2034	676	881	1321
ENSSSCT00000010714	1196	551	327	485	309	1096	460	625	952	330	445	786
ENSSSCT00000010716	856	619	510	690	608	478	655	900	545	929	1045	983
ENSSSCT00000010717	2459	1770	1610	964	2073	3312	41442	2737	1659	2935	1340	5220
ENSSSCT00000010719	1309	1731	650	441	974	981	1710	1687	1024	2226	3209	1566
ENSSSCT00000010724	743	291	155	343	407	308	595	697	783	867	640	747
ENSSSCT00000010726	875	1820	488	1183	1603	1679	797	915	1258	1261	1389	1067
ENSSSCT00000010730	653	1116	1024	426	394	464	353	1739	1064	406	396	458
ENSSSCT00000010733	463	1394	1945	2003	1066	1294	801	1278	973	1364	989	841
ENSSSCT00000010736	1871	2339	568	816	831	1328	770	2244	1448	1669	1565	1899
ENSSSCT00000010741	1188	684	293	756	364	632	1004	989	1256	564	863	858
ENSSSCT00000010757	1682	732	216	837	419	293	519	691	854	718	481	951
[truncated: 12,151 more rows]

## Sheet: Diff_Exp_Transcripts
ID_REF	logFC	AveExpr	t	P.Value	adj.P.Val	B	Fold Change	FDR < 0.05 & FC > 1.5	Gene Symbol	Refseq_ID	Source
ENSSSCT00000002575	-6.38222	10.8304	-10.5526	5.64411e-09	2.68609e-05	10.7504	-83.4142	YES	SLC10A1	XM_001927695	Pig
ENSSSCT00000016859	-4.39109	12.4107	-10.1786	9.72206e-09	2.68609e-05	10.2508	-20.9822	YES	CHI3L1	NM_001001540	Pig
ENSSSCT00000043335	-4.46808	10.6394	-10.429	6.74465e-09	2.68609e-05	10.5871	-22.1323	YES	ABI3	---	Pig
ENSSSCT00000043507	-5.81795	12.6772	-9.97483	1.31544e-08	2.68609e-05	9.97148	-56.4129	YES	MME	XM_021069695	Pig
ENSSSCT00000051445	-3.50191	11.9964	-10.0419	1.19031e-08	2.68609e-05	10.0639	-11.3287	YES	---	---	Pig
ENSSSCT00000052746	-5.26918	11.1479	-9.96808	1.32881e-08	2.68609e-05	9.96213	-38.564	YES	DOCK4	XM_021079281	Pig
ENSSSCT00000059595	4.91919	13.314	10.6137	5.17156e-09	2.68609e-05	10.8304	30.2568	YES	NDUFB2	NM_001244885	Pig
ENSSSCT00000037538	-2.97671	11.3501	-9.31686	3.60291e-08	4.80689e-05	9.03347	-7.87188	YES	SIPA1L1	---	Pig
ENSSSCT00000038273	3.4005	12.9446	9.30454	3.67327e-08	4.80689e-05	9.01536	10.5597	YES	H2AFY2	XM_021073865	Pig
ENSSSCT00000050239	-3.47521	10.9036	-9.23835	4.07651e-08	4.80689e-05	8.91776	-11.121	YES	R3HCC1	---	Pig
ENSSSCT00000080543	-5.44079	12.5644	-9.46794	2.84649e-08	4.80689e-05	9.25381	-43.4352	YES	UBE2D1	---	Pig
NZ_CP034479.1_cds_975	4.04344	12.7307	9.24175	4.05474e-08	4.80689e-05	8.92278	16.4891	YES	avrA	---	Salmonella
ENSSSCT00000010256	-4.34094	11.0491	-9.09628	5.10674e-08	4.81736e-05	8.70628	-20.2653	YES	SUPT20H	---	Pig
NZ_CP034479.1_cds_WP_000020893.1_2786	-2.90831	6.43435	-9.14567	4.72073e-08	4.81736e-05	8.78011	-7.50741	YES	flgM	---	Salmonella
NZ_CP034479.1_cds_WP_000690718.1_2484	3.81999	14.2728	9.12705	4.86251e-08	4.81736e-05	8.75232	14.1231	YES	sseF	---	Salmonella
ENSSSCT00000010909	-4.5478	10.4932	-8.94947	6.46174e-08	5.7146e-05	8.48488	-23.3897	YES	CRYBB3	---	Pig
ENSSSCT00000016787	-3.34705	11.1119	-8.85935	7.47557e-08	6.07379e-05	8.34752	-10.1757	YES	CCDC146	---	Pig
ENSSSCT00000026520	-4.54423	10.1372	-8.77612	8.56003e-08	6.07379e-05	8.21966	-23.3319	YES	DOCK10	---	Pig
ENSSSCT00000030097	2.90853	12.5285	8.7445	9.01411e-08	6.07379e-05	8.17083	7.50851	YES	AGO3	---	Pig
ENSSSCT00000040228	3.27501	13.1531	8.76514	8.71492e-08	6.07379e-05	8.20272	9.68002	YES	SCAPER	---	Pig
ENSSSCT00000066221	7.00618	13.0709	8.7719	8.61925e-08	6.07379e-05	8.21315	128.55	YES	PLOD2	XM_021069587	Pig
ENSSSCT00000065403	-4.30717	13.652	-8.69706	9.74313e-08	6.2666e-05	8.09732	-19.7964	YES	HCAR3	---	Pig
ENSSSCT00000003515	-3.0048	8.03322	-8.61116	1.12244e-07	6.353e-05	7.9634	-8.02668	YES	RPS11	NM_001244070	Pig
ENSSSCT00000043786	3.55039	12.2512	8.61752	1.1107e-07	6.353e-05	7.97336	11.7158	YES	TRPM3	---	Pig
ENSSSCT00000064567	5.79776	14.9437	8.64544	1.06068e-07	6.353e-05	8.01697	55.6288	YES	DAB2	XM_021076649	Pig
NZ_CP034479.1_cds_WP_001096206.1_419	4.0188	9.04678	8.5772	1.18734e-07	6.46185e-05	7.91017	16.2098	YES	rplE	---	Salmonella
ENSSSCT00000056635	-3.88836	10.526	-8.39405	1.61171e-07	8.44656e-05	7.62029	-14.8085	YES	FAAH	NM_213914	Pig
ENSSSCT00000019534	3.04272	13.3047	8.36274	1.69887e-07	8.58537e-05	7.57025	8.24043	YES	TP53	NM_213824	Pig
ENSSSCT00000005208	-3.66479	10.7321	-8.32022	1.82516e-07	8.85773e-05	7.5021	-12.6827	YES	TMEM62	---	Pig
ENSSSCT00000078367	-3.31182	11.4816	-8.30335	1.87796e-07	8.85773e-05	7.47497	-9.93019	YES	YPEL3	---	Pig
ENSSSCT00000011547	-3.63574	10.9592	-8.26624	1.99981e-07	9.12815e-05	7.41517	-12.4298	YES	HIF1AN	XM_003125588	Pig
ENSSSCT00000009293	-3.65701	12.9645	-8.20443	2.22136e-07	9.8226e-05	7.31514	-12.6145	YES	QPCT	XM_003481245	Pig
ENSSSCT00000003813	3.19186	12.8614	8.16781	2.3646e-07	0.000101391	7.25561	9.13787	YES	MIIP	---	Pig
ENSSSCT00000018682	-3.50023	10.7968	-8.06845	2.80393e-07	0.000112309	7.09311	-11.3155	YES	CCDC40	XM_021066504	Pig
ENSSSCT00000034217	-3.58947	11.77	-7.99791	3.16697e-07	0.000112309	6.97687	-12.0376	YES	EIF2AK2	---	Pig
ENSSSCT00000040082	3.04796	11.7795	8.00069	3.15179e-07	0.000112309	6.98146	8.27043	YES	SLC39A8	---	Pig
ENSSSCT00000051288	3.51896	12.7536	8.08928	2.70524e-07	0.000112309	7.12729	11.4634	YES	ERLEC1	---	Pig
ENSSSCT00000066274	3.83605	12.3116	8.02309	3.03208e-07	0.000112309	7.01844	14.2813	YES	PRIM1	NM_001243669	Pig
NZ_CP034479.1_cds_WP_000033440.1_1581	3.30774	8.82945	8.01458	3.07695e-07	0.000112309	7.00441	9.90211	YES	---	---	Salmonella
NZ_CP034479.1_cds_WP_000388323.1_2487	4.4851	13.2127	7.99648	3.17481e-07	0.000112309	6.97451	22.395	YES	sseD	---	Salmonella
ENSSSCT00000004179	2.59368	11.2439	7.93601	3.52594e-07	0.000116028	6.87428	6.03635	YES	ACADM	NM_214039	Pig
ENSSSCT00000013588	-3.45208	6.24709	-7.9536	3.41983e-07	0.000116028	6.90348	-10.9441	YES	RPL9	NM_001243481	Pig
NZ_CP034479.1_cds_WP_000224567.1_3697	4.43823	8.72814	7.94462	3.47361e-07	0.000116028	6.88857	21.679	YES	pyrH	---	Salmonella
ENSSSCT00000009562	-5.13219	13.174	-7.8471	4.11756e-07	0.00012666	6.72592	-35.0706	YES	FBXL5	---	Pig
ENSSSCT00000033694	-2.84118	12.3345	-7.85042	4.09367e-07	0.00012666	6.73149	-7.16605	YES	OSGIN2	XM_005662982	Pig
ENSSSCT00000050256	-4.98805	11.4439	-7.8654	3.98785e-07	0.00012666	6.75655	-31.7361	YES	---	---	Pig
ENSSSCT00000032100	-4.33908	12.9331	-7.81138	4.38357e-07	0.000131973	6.666	-20.2392	YES	KIAA1551	NM_001243821	Pig
ENSSSCT00000024674	-4.19823	12.4313	-7.69283	5.40233e-07	0.000142675	6.46577	-18.3567	YES	SH3PXD2B	---	Pig
ENSSSCT00000025002	-3.1394	11.87	-7.68841	5.44484e-07	0.000142675	6.45826	-8.81157	YES	PLEKHO1	XM_005655399	Pig
ENSSSCT00000035556	-3.11581	6.6511	-7.74073	4.96378e-07	0.000142675	6.54693	-8.66867	YES	RPL39	XM_005673863	Pig
ENSSSCT00000048618	-2.74104	11.2497	-7.69485	5.38305e-07	0.000142675	6.4692	-6.68553	YES	N4BP2L2	---	Pig
NZ_CP034479.1_cds_WP_000134791.1_812	3.26497	8.77754	7.72161	5.13419e-07	0.000142675	6.51458	9.61292	YES	---	---	Salmonella
NZ_CP034479.1_cds_WP_001575392.1_3978	-2.47291	6.59437	-7.68942	5.43503e-07	0.000142675	6.45999	-5.55164	YES	---	---	Salmonella
NZ_CP034479.1_cds_WP_000997190.1_1819	-2.42717	4.03328	-7.73294	5.03253e-07	0.000142675	6.53375	-5.37836	YES	#N/A	---	Salmonella
ENSSSCT00000000709	-3.27808	10.0376	-7.64618	5.86841e-07	0.000143169	6.3864	-9.70064	YES	CD69	NM_214091	Pig
ENSSSCT00000004203	3.02189	11.5299	7.66826	5.64281e-07	0.000143169	6.42401	8.12229	YES	SERBP1	XM_003127934	Pig
ENSSSCT00000038656	-2.89374	11.4298	-7.64839	5.84532e-07	0.000143169	6.39018	-7.43192	YES	TMEM164	XM_021080005	Pig
NZ_CP034479.1_cds_WP_001166946.1_2866	4.1992	15.098	7.66098	5.71617e-07	0.000143169	6.41162	18.369	YES	sopB	---	Salmonella
ENSSSCT00000063742	-6.27086	10.0643	-7.62606	6.08215e-07	0.000145868	6.35207	-77.2179	YES	TMEM123	---	Pig
ENSSSCT00000040898	3.66694	13.7886	7.60053	6.36509e-07	0.000149567	6.30843	12.7016	YES	MACF1	XM_021095983	Pig
ENSSSCT00000049772	-2.89651	6.33902	-7.58418	6.55346e-07	0.000149567	6.28043	-7.44624	YES	RPL6	NM_001044542	Pig
ENSSSCT00000051929	4.37655	15.5346	7.59139	6.46971e-07	0.000149567	6.29278	20.7718	YES	FKBP5	---	Pig
ENSSSCT00000078443	3.55628	13.3926	7.54715	7.00194e-07	0.000157266	6.21686	11.7638	YES	MED7	NM_001044615	Pig
ENSSSCT00000087769	2.47663	11.1819	7.53116	7.20528e-07	0.000159304	6.18936	5.56595	YES	LSM8	XM_003134753	Pig
ENSSSCT00000064557	-3.173	11.0078	-7.48913	7.76993e-07	0.000169145	6.11686	-9.0192	YES	STARD10	---	Pig
ENSSSCT00000055233	-3.57056	11.0156	-7.46986	8.04401e-07	0.000172459	6.08353	-11.8808	YES	SULF2	---	Pig
ENSSSCT00000000570	3.0026	12.4124	7.40556	9.03372e-07	0.000190787	5.97193	8.01441	YES	PKP2	---	Pig
ENSSSCT00000052450	3.05961	13.3042	7.38932	9.30322e-07	0.000193589	5.94364	8.33748	YES	COL4A4	XM_021075271	Pig
ENSSSCT00000067719	3.03625	11.102	7.34821	1.00234e-06	0.000205552	5.87188	8.20357	YES	NAE1	XM_021094010	Pig
ENSSSCT00000005342	-3.27691	11.1357	-7.29248	1.10936e-06	0.000215034	5.77417	-9.69275	YES	---	---	Pig
ENSSSCT00000052132	3.14333	13.4712	7.29732	1.09961e-06	0.000215034	5.78268	8.83563	YES	CYP1B1	XM_021087620	Pig
ENSSSCT00000053680	-3.49043	14.5147	-7.29382	1.10665e-06	0.000215034	5.77653	-11.2389	YES	PREX1	---	Pig
NZ_CP034479.1_cds_WP_000132749.1_3551	-2.85227	6.03707	-7.29522	1.10383e-06	0.000215034	5.77899	-7.22133	YES	prpC	---	Salmonella
ENSSSCT00000011439	-5.3241	11.0501	-7.26404	1.1685e-06	0.00022114	5.72413	-40.0602	YES	IFIT1	NM_001244363	Pig
ENSSSCT00000034766	-2.65163	6.96296	-7.26234	1.17212e-06	0.00022114	5.72115	-6.28375	YES	RPS16	NM_001137620	Pig
ENSSSCT00000023052	-3.97978	10.1115	-7.24534	1.20916e-06	0.000225127	5.69116	-15.7773	YES	WNT8A	---	Pig
ENSSSCT00000033304	-4.37498	11.974	-7.23611	1.22977e-06	0.00022599	5.67487	-20.7492	YES	PTGS2	NM_214321	Pig
ENSSSCT00000034230	3.47937	12.2571	7.22083	1.2647e-06	0.000228262	5.64787	11.1531	YES	NT5E	XM_001927095	Pig
ENSSSCT00000070625	2.96421	12.9942	7.21666	1.27439e-06	0.000228262	5.64051	7.80398	YES	MTMR9	XM_021072388	Pig
ENSSSCT00000052284	-2.65737	8.8061	-7.20321	1.30625e-06	0.000231044	5.6167	-6.30882	YES	MRPS18C	XM_003129356	Pig
ENSSSCT00000012639	2.53513	12.6261	7.17713	1.37039e-06	0.000239395	5.57047	5.79628	YES	OGG1	---	Pig
ENSSSCT00000061687	-2.8314	11.9124	-7.16809	1.39338e-06	0.000240443	5.55443	-7.11766	YES	ABHD3	---	Pig
NZ_CP034479.1_cds_WP_001238397.1_4174	-2.47629	5.61604	-7.1583	1.41873e-06	0.000241868	5.53703	-5.56463	YES	---	---	Salmonella
ENSSSCT00000012768	-2.75479	11.6699	-7.13643	1.47709e-06	0.00024752	5.49814	-6.74955	YES	RBP2	NM_214451	Pig
ENSSSCT00000030625	-2.33206	10.8589	-7.13286	1.48687e-06	0.00024752	5.49177	-5.03525	YES	ARSF	---	Pig
ENSSSCT00000086333	2.52996	11.7817	7.11675	1.53176e-06	0.000252027	5.46306	5.77554	YES	MTX2	NM_001044541	Pig
ENSSSCT00000074078	-3.63241	11.5628	-7.08058	1.63778e-06	0.000266375	5.39845	-12.4012	YES	PGPEP1	XM_021083523	Pig
ENSSSCT00000040959	-3.16774	10.7628	-7.07415	1.65742e-06	0.000266506	5.38694	-8.98637	YES	THSD1	XM_005668378	Pig
ENSSSCT00000024309	-3.58935	11.429	-7.05908	1.70441e-06	0.000267971	5.35995	-12.0365	YES	PIM2	XM_003360311	Pig
ENSSSCT00000071965	2.35427	11.7399	7.06449	1.68737e-06	0.000267971	5.36965	5.11335	YES	UMPS	XM_021071253	Pig
ENSSSCT00000084273	-3.53779	13.8421	-7.04548	1.74799e-06	0.000271803	5.33556	-11.614	YES	PTPRE	XM_005671573	Pig
ENSSSCT00000033081	-3.04485	12.3825	-7.03581	1.77968e-06	0.000273723	5.31821	-8.2526	YES	SH2B2	---	Pig
ENSSSCT00000014250	2.52985	11.2763	6.97684	1.98631e-06	0.000302218	5.21207	5.77512	YES	VEGFB	XM_003353793	Pig
ENSSSCT00000042048	-2.84691	11.9274	-6.96723	2.02231e-06	0.000304423	5.1947	-7.19456	YES	HYDIN	---	Pig
ENSSSCT00000067089	4.24072	14.2499	6.94558	2.10582e-06	0.000313656	5.15559	18.9053	YES	---	---	Pig
ENSSSCT00000073261	3.52302	12.0855	6.8967	2.30789e-06	0.000340173	5.06697	11.4956	YES	CPSF3	XM_003354926	Pig
ENSSSCT00000032341	-2.56308	9.8554	-6.88809	2.34553e-06	0.000340761	5.05132	-5.90969	YES	RRP9	XM_003358455	Pig
ENSSSCT00000091207	5.12042	14.04	6.88481	2.36004e-06	0.000340761	5.04536	34.7856	YES	NT5DC3	---	Pig
ENSSSCT00000004334	3.6901	12.892	6.85744	2.48473e-06	0.000355141	4.99554	12.9071	YES	MUTYH	---	Pig
ENSSSCT00000078023	2.40085	11.4616	6.84392	2.54883e-06	0.000357088	4.9709	5.28113	YES	NDUFC2	NM_001244743	Pig
NZ_CP034479.1_cds_WP_000242603.1_1108	-2.60679	6.81957	-6.84781	2.53022e-06	0.000357088	4.97799	-6.09145	YES	---	---	Salmonella
NZ_CP034479.1_cds_WP_000157037.1_1439	2.5581	9.01454	6.82092	2.66184e-06	0.000369265	4.92891	5.8893	YES	dedD	---	Salmonella
ENSSSCT00000004165	-3.87738	11.2586	-6.80582	2.73888e-06	0.000376263	4.90129	-14.6963	YES	IFI44	NM_001246205	Pig
ENSSSCT00000056597	-4.00386	10.3615	-6.7678	2.94326e-06	0.000399964	4.8316	-16.0428	YES	URB2	---	Pig
ENSSSCT00000085416	-2.28011	12.1258	-6.76339	2.96793e-06	0.000399964	4.82351	-4.85713	YES	BIN3	XM_003483383	Pig
ENSSSCT00000045023	-3.81371	11.8907	-6.73821	3.11325e-06	0.000415589	4.77721	-14.0618	YES	CYP4F3	XM_021083607	Pig
ENSSSCT00000047002	-3.21054	6.20468	-6.72416	3.19745e-06	0.00042284	4.75136	-9.25698	YES	RPL37	NM_001243603	Pig
ENSSSCT00000024599	2.15059	12.0291	6.71869	3.23089e-06	0.000423306	4.74128	4.44009	YES	ZNF232	XM_005669152	Pig
ENSSSCT00000014049	-4.11087	12.1594	-6.71084	3.27953e-06	0.000425738	4.7268	-17.278	YES	IRF7	---	Pig
NZ_CP034479.1_cds_WP_001001154.1_3862	2.09666	9.50143	6.68369	3.45359e-06	0.000444258	4.67669	4.27717	YES	---	---	Salmonella
ENSSSCT00000082404	-2.57717	11.5268	-6.67604	3.50437e-06	0.000446728	4.66254	-5.96766	YES	LINC00939	---	Pig
ENSSSCT00000015372	2.53175	12.1375	6.66438	3.58321e-06	0.0004527	4.64097	5.78272	YES	ENC1	XM_003123701	Pig
ENSSSCT00000025653	-2.94803	11.4043	-6.64223	3.73817e-06	0.000466368	4.59993	-7.71695	YES	OR10J1	XM_001929130	Pig
ENSSSCT00000055590	-2.27774	12.3093	-6.63956	3.75731e-06	0.000466368	4.59498	-4.84918	YES	NT5C2	---	Pig
ENSSSCT00000004425	-2.53089	5.61149	-6.62194	3.88613e-06	0.000477136	4.56229	-5.77926	YES	RPS5	XM_003128133	Pig
ENSSSCT00000015504	3.51634	13.015	6.61855	3.9115e-06	0.000477136	4.55598	11.4426	YES	FBXL17	---	Pig
ENSSSCT00000011558	2.1273	12.5274	6.60839	3.98834e-06	0.000482351	4.53712	4.369	YES	---	---	Pig
ENSSSCT00000003504	-2.90827	13.2934	-6.59708	4.07582e-06	0.000486747	4.51608	-7.50716	YES	PPP1R15A	XM_005664689	Pig
NZ_CP034479.1_cds_WP_001116926.1_2176	2.30965	11.7416	6.59483	4.09349e-06	0.000486747	4.51188	4.95763	YES	steC	---	Salmonella
ENSSSCT00000087317	-2.521	12.5884	-6.5887	4.14191e-06	0.0004884	4.50047	-5.73979	YES	ADAR	---	Pig
ENSSSCT00000086370	-2.29141	11.1283	-6.58135	4.20079e-06	0.000491249	4.48678	-4.89535	YES	CARD9	---	Pig
ENSSSCT00000022932	-2.66552	11.8336	-6.56011	4.37583e-06	0.000507525	4.44718	-6.34454	YES	RBM22	XM_021085031	Pig
ENSSSCT00000005294	3.16145	12.5105	6.53566	4.58673e-06	0.000519218	4.40151	8.94732	YES	MEIS2	---	Pig
ENSSSCT00000007459	-4.01016	10.9902	-6.53768	4.56889e-06	0.000519218	4.40529	-16.1131	YES	KCNC4	---	Pig
ENSSSCT00000014463	2.25505	12.3627	6.54238	4.52772e-06	0.000519218	4.41407	4.77349	YES	DDB2	XM_003122813	Pig
ENSSSCT00000059398	-2.28448	11.3367	-6.51455	4.77731e-06	0.000536499	4.362	-4.87188	YES	AKT1	---	Pig
ENSSSCT00000057404	2.51532	11.4726	6.50812	4.83702e-06	0.000538927	4.34994	5.71726	YES	CDKN3	NM_214320	Pig
ENSSSCT00000056975	2.30021	12.1762	6.47834	5.12354e-06	0.000562001	4.29408	4.92528	YES	DYNC2LI1	NM_001244749	Pig
ENSSSCT00000065533	2.44708	12.7871	6.47983	5.10884e-06	0.000562001	4.29687	5.4531	YES	TGFB2	XM_021064295	Pig
ENSSSCT00000049480	2.58253	14.0694	6.47008	5.20613e-06	0.000562342	4.27856	5.98988	YES	---	---	Pig
NZ_CP034479.1_cds_WP_000127283.1_3867	2.97902	7.88761	6.47089	5.19799e-06	0.000562342	4.28008	7.8845	YES	rihC	---	Salmonella
ENSSSCT00000012984	2.85541	12.7322	6.4562	5.34794e-06	0.000573283	4.25246	7.23707	YES	PDIA5	XM_003132633	Pig
ENSSSCT00000054567	2.86744	12.5528	6.44579	5.45693e-06	0.000580568	4.23287	7.29767	YES	GLT8D1	---	Pig
ENSSSCT00000011440	-3.3535	11.9538	-6.4307	5.61905e-06	0.000593355	4.20444	-10.2213	YES	IFIT5	NM_001315572	Pig
ENSSSCT00000070263	2.76678	12.0517	6.4198	5.73927e-06	0.00060156	4.18388	6.80589	YES	ATXN10	XM_013997462	Pig
NZ_CP034479.1_cds_WP_001147134.1_2297	2.99437	11.489	6.3839	6.15436e-06	0.000640325	4.11605	7.96882	YES	steA	---	Salmonella
ENSSSCT00000039132	3.17787	12.3792	6.37851	6.21936e-06	0.000642364	4.10585	9.04969	YES	CRAT	---	Pig
NZ_CP034479.1_cds_WP_001288828.1_2973	2.82307	9.36171	6.36831	6.34423e-06	0.000650513	4.08653	7.07668	YES	mukF	---	Salmonella
ENSSSCT00000014628	-2.32492	11.595	-6.35238	6.54443e-06	0.000652138	4.05634	-5.01039	YES	PSMA1	XM_003122965	Pig
ENSSSCT00000018282	2.01248	11.8821	6.35843	6.46758e-06	0.000652138	4.06782	4.03476	YES	MYO10	---	Pig
ENSSSCT00000058728	-2.87253	11.379	-6.35713	6.48411e-06	0.000652138	4.06534	-7.32347	YES	FGF19	XM_003122420	Pig
ENSSSCT00000065566	2.33699	12.2626	6.35483	6.51317e-06	0.000652138	4.061	5.05249	YES	PRKRA	XM_001927705	Pig
ENSSSCT00000025595	2.1567	10.878	6.33554	6.7633e-06	0.000669236	4.02438	4.45893	YES	ATP5I	NM_213915	Pig
ENSSSCT00000017290	-2.80856	10.9146	-6.31936	6.98067e-06	0.000685948	3.99363	-7.00587	YES	PKP4	XM_013984161	Pig
ENSSSCT00000039594	3.1023	10.6199	6.2961	7.30579e-06	0.000712944	3.94938	8.58787	YES	YWHAG	XM_005661962	Pig
ENSSSCT00000024648	2.05261	11.7331	6.28821	7.41968e-06	0.000715028	3.93434	4.14857	YES	SHCBP1	---	Pig
NZ_CP034479.1_cds_WP_001247078.1_111	2.61824	5.25469	6.28763	7.42821e-06	0.000715028	3.93323	6.14002	YES	---	---	Salmonella
ENSSSCT00000049334	4.26114	15.8524	6.27795	7.5705e-06	0.000723801	3.91478	19.1749	YES	ARID1B	---	Pig
ENSSSCT00000079295	-2.7477	15.5201	-6.25853	7.86463e-06	0.000746876	3.87772	-6.71644	YES	VASP	---	Pig
NZ_CP034479.1_cds_WP_000393233.1_321	-2.46737	6.84987	-6.23358	8.26011e-06	0.000779204	3.83001	-5.53034	YES	---	---	Salmonella
ENSSSCT00000064610	-2.65541	12.0361	-6.21405	8.58399e-06	0.000804394	3.7926	-6.30025	YES	ATXN7	XM_005669703	Pig
ENSSSCT00000000255	-2.56065	11.1213	-6.20656	8.71152e-06	0.000805673	3.77826	-5.89972	YES	KRT75	XM_003126168	Pig
ENSSSCT00000041438	2.08172	11.9752	6.20837	8.68056e-06	0.000805673	3.78172	4.23311	YES	PCDH9	XM_001925503	Pig
ENSSSCT00000059076	2.46172	14.037	6.19672	8.88234e-06	0.000812539	3.75937	5.50871	YES	TPST2	---	Pig
NZ_CP034479.1_cds_WP_000065416.1_658	2.57093	8.8353	6.19567	8.90061e-06	0.000812539	3.75737	5.94193	YES	---	---	Salmonella
ENSSSCT00000010695	-2.27781	11.2029	-6.18063	9.16894e-06	0.00083167	3.72848	-4.84942	YES	AACS	---	Pig
NZ_CP034479.1_cds_WP_000475705.1_2755	-2.25355	5.68043	-6.13594	1.00162e-05	0.00090273	3.64249	-4.76854	YES	ptsG	---	Salmonella
ENSSSCT00000038493	3.68077	12.3077	6.13213	1.00921e-05	0.000903815	3.63514	12.824	YES	FOXD1	XM_021084439	Pig
ENSSSCT00000055147	-2.74968	14.6883	-6.121	1.03171e-05	0.00091816	3.61367	-6.72566	YES	CLIC1	XM_021098461	Pig
ENSSSCT00000064154	2.03273	12.6807	6.11113	1.05211e-05	0.000930464	3.59462	4.09178	YES	TCFL5	XM_021078231	Pig
ENSSSCT00000023644	2.30359	12.5554	6.08199	1.11478e-05	0.000979763	3.5383	4.93683	YES	HNRNPC	XM_021098249	Pig
ENSSSCT00000012792	2.37414	12.6535	6.05939	1.16606e-05	0.0010185	3.49453	5.18425	YES	U2SURP	---	Pig
ENSSSCT00000059205	-3.99119	10.3989	-6.05215	1.18299e-05	0.00102695	3.48049	-15.9026	YES	CACNA2D3	XM_021068973	Pig
ENSSSCT00000012128	-3.21343	10.2353	-6.04718	1.19477e-05	0.00102729	3.47084	-9.27553	YES	BMI1	NM_001285971	Pig
ENSSSCT00000052513	2.01848	10.9941	6.04587	1.1979e-05	0.00102729	3.46829	4.05157	YES	ABCC4	XM_021065786	Pig
NZ_CP034479.1_cds_WP_000493272.1_3249	2.7956	8.59601	6.04002	1.21193e-05	0.00103306	3.45695	6.94321	YES	---	---	Salmonella
ENSSSCT00000003211	2.27131	12.2295	6.03214	1.23114e-05	0.00103327	3.44164	4.82761	YES	ETV2	---	Pig
ENSSSCT00000005633	-2.22935	12.5042	-6.03094	1.23408e-05	0.00103327	3.43932	-4.68922	YES	SYNE2	---	Pig
ENSSSCT00000006675	2.42203	11.6891	6.03677	1.21982e-05	0.00103327	3.45064	5.35926	YES	MTDH	---	Pig
ENSSSCT00000002634	-3.14575	11.6547	-6.01146	1.283e-05	0.00105876	3.40147	-8.85043	YES	AREL1	---	Pig
ENSSSCT00000011413	2.84045	13.242	6.013	1.27908e-05	0.00105876	3.40445	7.16245	YES	DKK1	NM_001145384	Pig
ENSSSCT00000022541	2.44507	12.014	6.00992	1.28697e-05	0.00105876	3.39846	5.44554	YES	HS6ST2	---	Pig
ENSSSCT00000018549	-2.91927	13.1929	-5.98741	1.34619e-05	0.00110108	3.35464	-7.56463	YES	CCNJL	---	Pig
ENSSSCT00000000833	-2.5739	13.8222	-5.9768	1.37507e-05	0.00110766	3.33397	-5.95417	YES	BID	XM_021091203	Pig
ENSSSCT00000046271	-3.89747	11.5714	-5.97635	1.3763e-05	0.00110766	3.3331	-14.9024	YES	SLC22A1	NM_001348975	Pig
NZ_CP034479.1_cds_WP_000705483.1_808	2.41804	6.57727	5.97584	1.37772e-05	0.00110766	3.33209	5.34444	YES	stdB	---	Salmonella
ENSSSCT00000006053	2.68028	12.2722	5.96697	1.40242e-05	0.00111485	3.31479	6.40979	YES	BRINP1	XM_021077997	Pig
ENSSSCT00000050562	2.74982	12.0838	5.96796	1.39963e-05	0.00111485	3.31673	6.72632	YES	RAVER2	XM_021096539	Pig
ENSSSCT00000022535	1.86244	12.1888	5.94347	1.47007e-05	0.00116209	3.2689	3.63621	YES	CD28	NM_001287410	Pig
NZ_CP034479.1_cds_WP_001144223.1_2555	1.78848	5.07983	5.9305	1.50884e-05	0.00118611	3.24354	3.4545	YES	thrS	---	Salmonella
NZ_CP034479.1_cds_WP_000678254.1_3751	-1.89644	5.02125	-5.92014	1.54056e-05	0.00120436	3.22327	-3.72295	YES	---	---	Salmonella
ENSSSCT00000058830	3.59481	11.72	5.9164	1.55218e-05	0.00120678	3.21595	12.0822	YES	RUVBL2	---	Pig
ENSSSCT00000024551	2.57275	12.3889	5.91208	1.56571e-05	0.00121065	3.20749	5.94943	YES	POLD3	---	Pig
ENSSSCT00000034748	2.21968	11.1327	5.90354	1.59282e-05	0.00122492	3.19076	4.65791	YES	NR5A1	XM_021082954	Pig
ENSSSCT00000018465	2.59918	12.806	5.89258	1.62833e-05	0.00123875	3.16928	6.05941	YES	MAST4	---	Pig
ENSSSCT00000023713	-2.41436	12.1475	-5.89484	1.62096e-05	0.00123875	3.1737	-5.33083	YES	POU3F3	XM_005662353	Pig
ENSSSCT00000010454	-4.24669	9.90404	-5.88581	1.65069e-05	0.00124905	3.15599	-18.9838	YES	ARGLU1	XM_001927201	Pig
ENSSSCT00000010536	-2.24118	11.923	-5.87996	1.67024e-05	0.00125712	3.14452	-4.72784	YES	DMTN	---	Pig
ENSSSCT00000023730	-2.98158	11.3167	-5.86096	1.73545e-05	0.00128325	3.1072	-7.89852	YES	GAREM2	---	Pig
ENSSSCT00000077025	-2.46572	12.8797	-5.8622	1.73111e-05	0.00128325	3.10963	-5.52403	YES	PPP4R1	---	Pig
ENSSSCT00000086859	2.15885	11.8337	5.85931	1.74123e-05	0.00128325	3.10396	4.46558	YES	IARS2	XM_005656783	Pig
NZ_CP034479.1_cds_WP_000146593.1_4261	2.48853	8.35684	5.86464	1.72264e-05	0.00128325	3.11442	5.61204	YES	---	---	Salmonella
ENSSSCT00000043775	1.88156	11.9899	5.85568	1.75402e-05	0.00128598	3.09682	3.68474	YES	DYRK4	---	Pig
NZ_CP034479.1_cds_WP_000823878.1_2091	2.81233	9.08003	5.8352	1.82809e-05	0.00133337	3.05651	7.02418	YES	ychH	---	Salmonella
ENSSSCT00000027443	2.24744	12.224	5.83221	1.83915e-05	0.00133456	3.05063	4.74839	YES	MLH1	NM_001172367	Pig
ENSSSCT00000040222	-2.24094	11.4489	-5.82354	1.87165e-05	0.00135122	3.03356	-4.72704	YES	CTDSP2	NM_001244547	Pig
ENSSSCT00000060129	-3.15054	11.9613	-5.80511	1.94277e-05	0.00138529	2.99721	-8.87987	YES	IFI6	XM_021095660	Pig
NZ_CP034479.1_cds_WP_000469985.1_585	-1.94868	4.37821	-5.80372	1.94822e-05	0.00138529	2.99447	-3.86022	YES	---	---	Salmonella
NZ_CP034479.1_cds_WP_000191231.1_240	2.09632	9.20708	5.80379	1.94798e-05	0.00138529	2.99459	4.27618	YES	yhjD	---	Salmonella
ENSSSCT00000012577	2.33819	12.2475	5.79696	1.97509e-05	0.00138885	2.98113	5.05667	YES	PSMD6	XM_021069182	Pig
ENSSSCT00000014322	-2.77252	11.3707	-5.79507	1.98267e-05	0.00138885	2.97739	-6.83301	YES	MS4A7	---	Pig
ENSSSCT00000047460	2.00331	12.2572	5.7992	1.96616e-05	0.00138885	2.98554	4.00918	YES	UBE2K	---	Pig
NZ_CP034479.1_cds_WP_001526469.1_2905	3.09252	13.9777	5.78991	2.00348e-05	0.00139651	2.96721	8.52986	YES	sseI	---	Salmonella
ENSSSCT00000034470	3.90947	12.9441	5.77607	2.06047e-05	0.00141532	2.93987	15.0269	YES	PCK1	NM_001123158	Pig
ENSSSCT00000089370	-4.09336	12.9225	-5.77774	2.05354e-05	0.00141532	2.94315	-17.0696	YES	MX2	---	Pig
NZ_CP034479.1_cds_WP_001216673.1_4124	2.70515	9.08952	5.78056	2.04182e-05	0.00141532	2.94873	6.52126	YES	rpsF	---	Salmonella
ENSSSCT00000017293	-2.85635	12.1872	-5.77206	2.07731e-05	0.00142	2.93193	-7.24182	YES	BAZ2B	XM_021074758	Pig
ENSSSCT00000040046	-2.62139	13.2588	-5.76951	2.08809e-05	0.00142051	2.92688	-6.15342	YES	PELI1	---	Pig
ENSSSCT00000003025	-2.76555	11.1095	-5.75075	2.16913e-05	0.00146858	2.88976	-6.80008	YES	CALB2	NM_001194980	Pig
NZ_CP034479.1_cds_WP_000992496.1_357	2.28735	4.56163	5.73461	2.24146e-05	0.00151032	2.85778	4.88157	YES	---	---	Salmonella
ENSSSCT00000025487	-2.77666	13.8725	-5.72192	2.30007e-05	0.00154247	2.83261	-6.85262	YES	TNFAIP6	NM_001159607	Pig
ENSSSCT00000037100	-2.19354	13.5083	-5.71604	2.32776e-05	0.00154638	2.82094	-4.57425	YES	VMP1	---	Pig
ENSSSCT00000065820	-2.25271	11.256	-5.71711	2.32267e-05	0.00154638	2.82308	-4.76577	YES	ZBTB39	XM_005663904	Pig
ENSSSCT00000030677	2.11456	11.1063	5.71219	2.34608e-05	0.00155126	2.8133	4.33059	YES	AKR1A1	---	Pig
ENSSSCT00000006948	2.33259	11.8749	5.69715	2.41903e-05	0.00159206	2.78343	5.03707	YES	UAP1	XM_001928643	Pig
ENSSSCT00000010234	-2.65253	11.4229	-5.68797	2.46472e-05	0.00160024	2.76519	-6.28769	YES	FRY	---	Pig
ENSSSCT00000015373	2.65438	11.4606	5.67672	2.52193e-05	0.00160024	2.74281	6.29575	YES	HEXB	NM_213921	Pig
ENSSSCT00000022855	2.70024	11.6712	5.67675	2.52178e-05	0.00160024	2.74287	6.49908	YES	ALDOC	NM_001243928	Pig
ENSSSCT00000038738	2.76006	11.4169	5.67839	2.51339e-05	0.00160024	2.74612	6.77426	YES	RASSF8	---	Pig
ENSSSCT00000054708	-1.85435	11.4553	-5.68849	2.46213e-05	0.00160024	2.76622	-3.61589	YES	SERHL2	XM_021091434	Pig
ENSSSCT00000060249	2.65408	13.1709	5.68631	2.47308e-05	0.00160024	2.76189	6.29445	YES	CYP4V2	---	Pig
ENSSSCT00000070354	5.44301	8.92778	5.68264	2.49165e-05	0.00160024	2.75459	43.5022	YES	GFM1	---	Pig
NZ_CP034479.1_cds_WP_000951395.1_356	2.30216	5.25991	5.68484	2.4805e-05	0.00160024	2.75896	4.93197	YES	---	---	Salmonella
ENSSSCT00000015306	-2.44933	13.8596	-5.67006	2.55648e-05	0.00160063	2.72954	-5.46163	YES	RNF130	XM_021084321	Pig
ENSSSCT00000016788	-2.64466	13.9661	-5.6744	2.53391e-05	0.00160063	2.73819	-6.25349	YES	FGL2	NM_001005152	Pig
NZ_CP034479.1_cds_WP_000893231.1_3596	2.69875	7.30368	5.67127	2.55013e-05	0.00160063	2.73196	6.49237	YES	proA	---	Salmonella
ENSSSCT00000047837	2.25445	12.295	5.66471	2.58453e-05	0.00160399	2.7189	4.77153	YES	ACP2	---	Pig
NZ_CP034479.1_cds_WP_000208528.1_4591	1.91571	4.24636	5.66518	2.58205e-05	0.00160399	2.71983	3.77298	YES	ilvE	---	Salmonella
NZ_CP034479.1_cds_WP_000909019.1_956	3.33325	14.7866	5.66222	2.59769e-05	0.00160512	2.71394	10.0788	YES	sipC	---	Salmonella
ENSSSCT00000031135	-1.79918	11.4179	-5.65652	2.62813e-05	0.00161687	2.70258	-3.48023	YES	MLLT11	NM_001244607	Pig
ENSSSCT00000015009	-2.9045	14.5442	-5.65101	2.65788e-05	0.00162809	2.6916	-7.48757	YES	JUNB	XM_005674483	Pig
ENSSSCT00000000563	3.04949	12.044	5.63803	2.72937e-05	0.00165968	2.66571	8.27919	YES	PHLDA1	XM_021092050	Pig
ENSSSCT00000012727	-2.33322	11.8038	-5.63393	2.75236e-05	0.00165968	2.65753	-5.03929	YES	ACKR4	NM_001097430	Pig
ENSSSCT00000077286	1.79687	12.709	5.63303	2.75743e-05	0.00165968	2.65574	3.47466	YES	C16orf70	---	Pig
NZ_CP034479.1_cds_WP_001148246.1_466	-2.24835	4.78455	-5.63246	2.76066e-05	0.00165968	2.6546	-4.75139	YES	---	---	Salmonella
NZ_CP034479.1_cds_WP_001118843.1_3709	3.1397	9.05803	5.63114	2.76809e-05	0.00165968	2.65197	8.81339	YES	btuF	---	Salmonella
ENSSSCT00000091240	2.20045	11.0319	5.6249	2.80368e-05	0.00166689	2.63951	4.59624	YES	CYB5R3	---	Pig
NZ_CP034479.1_cds_WP_000192436.1_3348	2.40878	8.31223	5.62576	2.79875e-05	0.00166689	2.64123	5.31026	YES	---	---	Salmonella
ENSSSCT00000004581	2.37332	12.2481	5.6178	2.84474e-05	0.00168423	2.62533	5.18131	YES	ABRACL	---	Pig
ENSSSCT00000066267	1.86776	12.3196	5.61413	2.86619e-05	0.00168481	2.618	3.64966	YES	U2AF1	XM_021071048	Pig
NZ_CP034479.1_cds_WP_001291233.1_2151	-1.92575	4.32771	-5.61356	2.86953e-05	0.00168481	2.61687	-3.79934	YES	rluB	---	Salmonella
ENSSSCT00000037533	-2.28795	12.4856	-5.60934	2.89444e-05	0.00169241	2.60844	-4.88361	YES	CCDC126	---	Pig
ENSSSCT00000015026	-2.18884	12.2785	-5.6007	2.94614e-05	0.00169463	2.59117	-4.55939	YES	STX10	XM_003480777	Pig
ENSSSCT00000053797	2.40123	12.4153	5.60119	2.94317e-05	0.00169463	2.59215	5.28254	YES	NCEH1	---	Pig
ENSSSCT00000060340	1.78263	11.2682	5.60164	2.94046e-05	0.00169463	2.59305	3.44052	YES	DBI	---	Pig
NZ_CP034479.1_cds_WP_000907671.1_4007	2.16582	9.40301	5.60434	2.92427e-05	0.00169463	2.59843	4.48721	YES	---	---	Salmonella
NZ_CP034479.1_cds_WP_000955748.1_1405	-2.51424	7.42664	-5.59461	2.98316e-05	0.00170898	2.57898	-5.71296	YES	pgtP	---	Salmonella
ENSSSCT00000043916	2.4601	12.8496	5.59107	3.00492e-05	0.0017145	2.57189	5.50256	YES	ITGA7	---	Pig
ENSSSCT00000005439	-2.8384	11.3395	-5.58428	3.04706e-05	0.00172463	2.55831	-7.15228	YES	PARP16	---	Pig
ENSSSCT00000045888	-2.37137	11.0899	-5.58611	3.03561e-05	0.00172463	2.56198	-5.17432	YES	TNNI3K	XM_021096470	Pig
ENSSSCT00000050384	2.25601	12.8933	5.57283	3.11954e-05	0.00175863	2.53537	4.7767	YES	PDGFD	---	Pig
ENSSSCT00000044343	2.04983	13.1522	5.5695	3.14093e-05	0.00176366	2.52871	4.14058	YES	TAL2	XM_005654524	Pig
ENSSSCT00000037445	-2.2593	12.6364	-5.55561	3.23182e-05	0.00180752	2.50088	-4.78759	YES	UBR2	---	Pig
ENSSSCT00000007491	-2.67801	12.384	-5.54864	3.27848e-05	0.00181243	2.48689	-6.39971	YES	WDR47	---	Pig
ENSSSCT00000014869	-3.32228	10.1519	-5.54666	3.29184e-05	0.00181243	2.48292	-10.0025	YES	CNN1	NM_213878	Pig
ENSSSCT00000019349	-2.58439	13.354	-5.54847	3.27961e-05	0.00181243	2.48656	-5.99763	YES	FLOT2	XM_021067496	Pig
ENSSSCT00000063879	-2.86734	9.15305	-5.5508	3.26394e-05	0.00181243	2.49123	-7.2972	YES	MRPS12	---	Pig
ENSSSCT00000062598	1.95746	11.1054	5.53493	3.37224e-05	0.0018495	2.45938	3.88377	YES	MFSD10	XM_003356833	Pig
ENSSSCT00000051224	2.33263	13.6775	5.52883	3.41486e-05	0.00186565	2.44713	5.03722	YES	ATXN1	XM_021099779	Pig
ENSSSCT00000000976	-2.30765	13.6096	-5.52536	3.43934e-05	0.00187179	2.44016	-4.95076	YES	HAL	XM_001925061	Pig
ENSSSCT00000074439	-3.01374	10.8738	-5.51848	3.48842e-05	0.00189123	2.42633	-8.07655	YES	SEC22C	XM_021068240	Pig
NZ_CP034479.1_cds_WP_000137623.1_4345	2.03788	8.8692	5.51071	3.54471e-05	0.00191442	2.41071	4.10641	YES	hemE	---	Salmonella
ENSSSCT00000017642	-1.78257	11.8582	-5.50559	3.58235e-05	0.00192739	2.40041	-3.44037	YES	TTLL4	XM_021076484	Pig
NZ_CP034479.1_cds_WP_001519776.1_625	2.5295	9.17024	5.50075	3.61825e-05	0.00193933	2.39068	5.77374	YES	rpoD	---	Salmonella
ENSSSCT00000059441	4.03904	11.6084	5.49704	3.64605e-05	0.00193954	2.38321	16.4389	YES	CBX5	XM_021091740	Pig
ENSSSCT00000089137	1.94673	11.1397	5.49705	3.64599e-05	0.00193954	2.38322	3.855	YES	PTPN11	---	Pig
ENSSSCT00000004030	1.8598	12.2722	5.48954	3.7029e-05	0.00194781	2.36811	3.62958	YES	ADPRHL2	XM_003127788	Pig
ENSSSCT00000042671	2.4477	13.5129	5.49037	3.69657e-05	0.00194781	2.36978	5.45546	YES	ACER3	XM_021062554	Pig
ENSSSCT00000051843	2.40571	12.9316	5.4899	3.70014e-05	0.00194781	2.36884	5.29895	YES	---	---	Pig
ENSSSCT00000037893	1.58877	11.0796	5.4845	3.74159e-05	0.00196087	2.35797	3.00792	YES	CRLS1	XM_003134243	Pig
NZ_CP034479.1_cds_WP_000678386.1_4088	3.47671	11.7534	5.4735	3.8276e-05	0.00199854	2.33579	11.1325	YES	srfJ	---	Salmonella
NZ_CP034479.1_cds_WP_000982664.1_3299	2.32084	4.80758	5.46983	3.85668e-05	0.00200632	2.32841	4.99622	YES	#N/A	---	Salmonella
ENSSSCT00000070866	2.20457	11.1772	5.46412	3.90246e-05	0.0020227	2.31689	4.60938	YES	SEC11A	XM_021098904	Pig
ENSSSCT00000000812	-2.19591	12.2443	-5.4513	4.00727e-05	0.00206192	2.29103	-4.58178	YES	IQSEC3	---	Pig
ENSSSCT00000019246	2.11867	10.8723	5.45186	4.00263e-05	0.00206192	2.29216	4.34294	YES	MYO19	---	Pig
ENSSSCT00000046326	2.15421	12.0565	5.40294	4.42937e-05	0.00226266	2.19329	4.45125	YES	C12orf29	---	Pig
ENSSSCT00000047929	-2.12417	11.4631	-5.40356	4.42366e-05	0.00226266	2.19455	-4.35951	YES	FAM214A	---	Pig
NZ_CP034479.1_cds_WP_001221261.1_3524	-2.28145	6.91176	-5.39128	4.53788e-05	0.00230975	2.16967	-4.86167	YES	sbcD	---	Salmonella
NZ_CP034479.1_cds_WP_000695623.1_1390	2.72615	8.34927	5.38874	4.56183e-05	0.00231362	2.16454	6.61686	YES	gltX	---	Salmonella
ENSSSCT00000025513	-1.7666	11.5657	-5.3869	4.57925e-05	0.00231416	2.16082	-3.4025	YES	TFF3	NM_001243483	Pig
ENSSSCT00000063702	1.90439	13.3447	5.38345	4.61215e-05	0.00232249	2.15383	3.7435	YES	PCYT1A	---	Pig
ENSSSCT00000010634	3.68886	14.9067	5.38116	4.63418e-05	0.00232531	2.14918	12.8961	YES	HPGD	NM_001190248	Pig
ENSSSCT00000049650	1.75573	12.5533	5.37741	4.67036e-05	0.00233518	2.14159	3.37698	YES	TPCN1	XM_021073264	Pig
ENSSSCT00000015786	2.86573	12.1545	5.36895	4.75319e-05	0.00236773	2.12443	7.28904	YES	HMGXB3	---	Pig
NZ_CP034479.1_cds_WP_001007939.1_1156	-2.01337	7.10353	-5.36736	4.76893e-05	0.00236773	2.1212	-4.03723	YES	---	---	Salmonella
ENSSSCT00000006760	2.15384	10.6769	5.36225	4.81981e-05	0.00237632	2.11085	4.4501	YES	NDUFB8	NM_001144842	Pig
ENSSSCT00000016710	2.57069	8.66488	5.36263	4.81604e-05	0.00237632	2.11161	5.94091	YES	SEM1	XM_001927772	Pig
ENSSSCT00000040961	2.19742	10.2196	5.35854	4.85721e-05	0.00238644	2.1033	4.58659	YES	CANX	---	Pig
ENSSSCT00000019154	2.12125	11.3824	5.3564	4.87881e-05	0.00238876	2.09897	4.3507	YES	UTP18	XM_003131596	Pig
ENSSSCT00000068779	-2.26062	11.2052	-5.35353	4.90807e-05	0.0023948	2.09314	-4.79197	YES	CSF3	---	Pig
ENSSSCT00000005460	-2.23406	11.2625	-5.34592	4.98638e-05	0.00239959	2.07769	-4.70457	YES	SMAD6	XM_003480446	Pig
ENSSSCT00000011486	-2.08165	11.3911	-5.34518	4.99403e-05	0.00239959	2.07619	-4.23291	YES	CC2D2B	---	Pig
ENSSSCT00000043365	-5.54134	16.153	-5.34778	4.9671e-05	0.00239959	2.08147	-46.5704	YES	EVI2B	XM_003131749	Pig
NZ_CP034479.1_cds_WP_000068811.1_4409	2.11731	9.26467	5.34571	4.98849e-05	0.00239959	2.07727	4.33883	YES	ftsN	---	Salmonella
NZ_CP034479.1_cds_WP_001738217.1_2495	2.92482	12.8263	5.34435	5.00268e-05	0.00239959	2.0745	7.59379	YES	spiC	---	Salmonella
ENSSSCT00000067375	-1.60513	12.1853	-5.3406	5.04185e-05	0.00240236	2.06689	-3.04223	YES	---	---	Pig
NZ_CP034479.1_cds_WP_001519938.1_4613	-1.62844	4.23132	-5.34055	5.04241e-05	0.00240236	2.06678	-3.09179	YES	rsmG	---	Salmonella
NZ_CP034479.1_cds_WP_001098914.1_1782	2.83311	8.37223	5.33793	5.06996e-05	0.00240738	2.06146	7.12607	YES	cbiG	---	Salmonella
ENSSSCT00000062206	3.31785	12.2102	5.32477	5.21082e-05	0.00246599	2.03471	9.97177	YES	PTPN23	---	Pig
ENSSSCT00000002922	-1.86923	11.5511	-5.31913	5.27234e-05	0.00247655	2.02326	-3.65338	YES	GAS8	XM_005653210	Pig
ENSSSCT00000017720	2.02478	11.2573	5.32017	5.26097e-05	0.00247655	2.02536	4.06931	YES	PSMD1	XM_001925902	Pig
ENSSSCT00000046475	2.62936	13.4955	5.31792	5.28563e-05	0.00247655	2.0208	6.18752	YES	CDC40	XM_003121352	Pig
ENSSSCT00000009015	1.57632	12.137	5.31236	5.34724e-05	0.00249714	2.00949	2.98209	YES	RNF181	NM_001243378	Pig
ENSSSCT00000040364	-2.698	12.1175	-5.3095	5.37931e-05	0.00250386	2.00365	-6.48902	YES	GPR132	---	Pig
NZ_CP034479.1_cds_WP_000494714.1_1683	-2.21038	5.98022	-5.30422	5.43886e-05	0.00252328	1.99291	-4.62798	YES	alkA	---	Salmonella
ENSSSCT00000012570	1.89509	12.3257	5.3017	5.46751e-05	0.00252828	1.98778	3.71946	YES	FEZF2	XM_021069124	Pig
NZ_CP034479.1_cds_WP_001237934.1_1056	2.58954	9.64725	5.29888	5.49974e-05	0.0025349	1.98204	6.01908	YES	tctD	---	Salmonella
NZ_CP034479.1_cds_WP_000499872.1_4612	-1.94639	4.81638	-5.29454	5.54972e-05	0.00254963	1.97321	-3.85409	YES	#N/A	---	Salmonella
ENSSSCT00000044337	1.76424	12.3779	5.2832	5.68261e-05	0.00260223	1.95011	3.39695	YES	AP2B1	XM_021066145	Pig
ENSSSCT00000007715	1.87267	11.8002	5.28147	5.70324e-05	0.00260325	1.94658	3.6621	YES	TRMT6	XM_001927396	Pig
ENSSSCT00000035827	-3.37975	15.4522	-5.27254	5.81057e-05	0.00263524	1.92838	-10.4089	YES	CLEC2B	NM_001256364	Pig
NZ_CP034479.1_cds_WP_000582809.1_130	2.1901	5.00454	5.27312	5.80354e-05	0.00263524	1.92956	4.56337	YES	rfaY	---	Salmonella
ENSSSCT00000016229	-2.56879	11.413	-5.26678	5.88088e-05	0.00265861	1.91664	-5.93312	YES	MYO7A	---	Pig
ENSSSCT00000054382	-1.86818	12.4151	-5.26439	5.91041e-05	0.00266345	1.91175	-3.65071	YES	SERINC3	XM_021077977	Pig
ENSSSCT00000017712	1.9969	13.5186	5.26202	5.93973e-05	0.00266816	1.90692	3.9914	YES	CAB39	XM_021075733	Pig
NZ_CP034479.1_cds_WP_001246033.1_3128	-1.92608	4.89811	-5.25548	6.02153e-05	0.00269635	1.89357	-3.80021	YES	yvcK	---	Salmonella
ENSSSCT00000015437	-2.26637	6.37232	-5.25053	6.08416e-05	0.00269695	1.88347	-4.81112	YES	RPS23	XR_001306173	Pig
ENSSSCT00000038674	-2.28592	12.6253	-5.24936	6.09911e-05	0.00269695	1.88107	-4.87674	YES	MARCKS	XM_021091501	Pig
NZ_CP034479.1_cds_WP_001241019.1_2940	-1.97326	6.68221	-5.24966	6.09527e-05	0.00269695	1.88169	-3.92653	YES	---	---	Salmonella
NZ_CP034479.1_cds_WP_001112113.1_147	-1.75079	4.45118	-5.25327	6.04933e-05	0.00269695	1.88907	-3.36543	YES	cysE	---	Salmonella
ENSSSCT00000051404	-2.14556	11.6749	-5.24557	6.14766e-05	0.00270153	1.87333	-4.42464	YES	KIF3C	---	Pig
NZ_CP034479.1_cds_WP_001128868.1_2179	2.20698	4.89693	5.24669	6.13317e-05	0.00270153	1.87564	4.61706	YES	sapD	---	Salmonella
NZ_CP034479.1_cds_WP_001219015.1_1807	1.99919	4.04104	5.24408	6.16683e-05	0.00270157	1.87029	3.99775	YES	---	---	Salmonella
ENSSSCT00000090540	-1.71441	12.3139	-5.23173	6.32823e-05	0.00276372	1.84508	-3.28162	YES	KRT20	---	Pig
ENSSSCT00000000798	2.06992	11.914	5.22802	6.37757e-05	0.00277669	1.8375	4.19864	YES	TSPAN9	XM_005664070	Pig
ENSSSCT00000001852	2.22049	13.0055	5.21964	6.49056e-05	0.00281538	1.82035	4.66052	YES	SRF	XM_005666020	Pig
ENSSSCT00000033821	-2.40907	11.412	-5.21703	6.52612e-05	0.00281538	1.81502	-5.3113	YES	CCL5	NM_001129946	Pig
NZ_CP034479.1_cds_WP_000069440.1_4187	3.68466	9.15005	5.21811	6.51143e-05	0.00281538	1.81722	12.8586	YES	aspA	---	Salmonella
NZ_CP034479.1_cds_WP_000168091.1_2739	2.88664	6.01879	5.21364	6.57266e-05	0.00282684	1.80808	7.39547	YES	lolE	---	Salmonella
NZ_CP034479.1_cds_WP_000345259.1_666	1.88701	5.36387	5.21122	6.60603e-05	0.00283259	1.80314	3.69869	YES	---	---	Salmonella
ENSSSCT00000060915	1.63413	12.7886	5.20688	6.66639e-05	0.00283272	1.79426	3.104	YES	NRGN	XR_002335708	Pig
ENSSSCT00000079488	2.01259	12.6389	5.20882	6.63936e-05	0.00283272	1.79823	4.03506	YES	CD63	XM_005663878	Pig
NZ_CP034479.1_cds_WP_000258812.1_958	4.57658	12.3731	5.20815	6.64872e-05	0.00283272	1.79685	23.8609	YES	sipA	---	Salmonella
ENSSSCT00000000267	2.38	12.7199	5.20076	6.75257e-05	0.00285221	1.78172	5.20538	YES	KRT5	XM_003126173	Pig
ENSSSCT00000046791	2.21488	12.9478	5.20135	6.74414e-05	0.00285221	1.78294	4.64244	YES	GADD45A	NM_001044599	Pig
NZ_CP034479.1_cds_WP_000653693.1_1965	1.96498	4.54868	5.19425	6.84545e-05	0.00288283	1.76839	3.90407	YES	#N/A	---	Salmonella
ENSSSCT00000016277	-2.39611	9.82535	-5.19018	6.90405e-05	0.00289888	1.76007	-5.26381	YES	PRSS23	XM_003129731	Pig
NZ_CP034479.1_cds_WP_000167222.1_3133	-2.47855	7.03011	-5.18844	6.9293e-05	0.00290088	1.75651	-5.57337	YES	bioD	---	Salmonella
ENSSSCT00000003121	-2.13662	11.7067	-5.17037	7.19733e-05	0.00299146	1.71946	-4.3973	YES	CCL22	NM_001256776	Pig
ENSSSCT00000058894	-2.44156	11.3723	-5.1717	7.17717e-05	0.00299146	1.7222	-5.4323	YES	NKX3-1	XM_003483391	Pig
ENSSSCT00000059908	1.69501	11.7306	5.16959	7.2091e-05	0.00299146	1.71787	3.2378	YES	PBRM1	---	Pig
ENSSSCT00000028484	1.99787	11.1863	5.16652	7.25566e-05	0.00300198	1.71158	3.99411	YES	ACAT1	XM_005667301	Pig
ENSSSCT00000065487	-2.05286	11.1658	-5.15819	7.38385e-05	0.00304611	1.69449	-4.14927	YES	UBAC1	XM_021081207	Pig
ENSSSCT00000014908	2.03388	11.821	5.15108	7.49498e-05	0.00307403	1.67991	4.09506	YES	CDC37	NM_001123096	Pig
NZ_CP034479.1_cds_WP_000633547.1_601	-1.81797	4.5902	-5.15219	7.47747e-05	0.00307403	1.68219	-3.52586	YES	#N/A	---	Salmonella
NZ_CP034479.1_cds_WP_000468204.1_2791	1.73405	7.83152	5.13825	7.70006e-05	0.00314901	1.65356	3.32661	YES	rimJ	---	Salmonella
ENSSSCT00000030765	2.37403	12.8175	5.13455	7.7602e-05	0.00316446	1.64596	5.18388	YES	IKBKE	---	Pig
ENSSSCT00000025459	-2.43583	11.2995	-5.13168	7.80714e-05	0.00317445	1.64008	-5.41077	YES	CCR5	NM_001001618	Pig
NZ_CP034479.1_cds_WP_000922300.1_962	2.67918	11.1405	5.1301	7.83324e-05	0.00317594	1.63682	6.4049	YES	sptP	---	Salmonella
ENSSSCT00000033537	-2.17319	12.536	-5.12728	7.87992e-05	0.00317741	1.63102	-4.51021	YES	GPR34	---	Pig
NZ_CP034479.1_cds_WP_000933432.1_714	2.56945	7.85864	5.12716	7.88178e-05	0.00317741	1.63079	5.93582	YES	---	---	Salmonella
ENSSSCT00000006146	2.84438	10.868	5.12353	7.94231e-05	0.00319272	1.62332	7.18199	YES	PSMB7	NM_001097476	Pig
NZ_CP034479.1_cds_WP_001223304.1_2471	2.3063	7.57294	5.11766	8.0411e-05	0.00322328	1.61125	4.94611	YES	ssaP	---	Salmonella
ENSSSCT00000026657	1.84089	12.1269	5.11419	8.10012e-05	0.00322864	1.60412	3.58231	YES	TRIM2	---	Pig
NZ_CP034479.1_cds_WP_000706479.1_878	2.33486	9.27887	5.11491	8.08777e-05	0.00322864	1.60561	5.04501	YES	---	---	Salmonella
ENSSSCT00000042111	-1.89869	12.4278	-5.10652	8.23212e-05	0.00327204	1.58834	-3.72874	YES	VAMP2	XM_003358281	Pig
ENSSSCT00000003168	2.41328	12.1351	5.10145	8.32058e-05	0.0032888	1.57791	5.32683	YES	CEBPG	XM_003127017	Pig
ENSSSCT00000049511	-2.07803	11.1826	-5.09917	8.36057e-05	0.0032888	1.57323	-4.22231	YES	EFHC1	XM_001928760	Pig
ENSSSCT00000060898	-1.96609	11.3389	-5.09879	8.36726e-05	0.0032888	1.57245	-3.90707	YES	ZNF45	XM_021094493	Pig
NZ_CP034479.1_cds_WP_000163762.1_2603	2.20921	8.8857	5.10035	8.33989e-05	0.0032888	1.57564	4.62421	YES	---	---	Salmonella
ENSSSCT00000049035	2.38985	12.0855	5.09717	8.39587e-05	0.0032909	1.56911	5.24103	YES	AIF1L	---	Pig
ENSSSCT00000014046	-1.5986	11.9136	-5.08534	8.60796e-05	0.00333706	1.54476	-3.0285	YES	DRD4	XM_003122390	Pig
ENSSSCT00000015362	2.30363	12.6511	5.08765	8.56617e-05	0.00333706	1.54951	4.93699	YES	SFXN1	---	Pig
ENSSSCT00000064725	-1.89338	11.8431	-5.0866	8.58518e-05	0.00333706	1.54735	-3.71504	YES	PHF1	---	Pig
NZ_CP034479.1_cds_WP_001270724.1_3034	-2.01517	4.65581	-5.08761	8.5669e-05	0.00333706	1.54943	-4.04229	YES	---	---	Salmonella
ENSSSCT00000002101	-2.26115	10.3573	-5.07915	8.72128e-05	0.00337175	1.532	-4.79374	YES	IMP3	NM_001243292	Pig
NZ_CP034479.1_cds_WP_000858711.1_3281	2.89624	9.37504	5.07642	8.77151e-05	0.00338193	1.52639	7.44483	YES	dacA	---	Salmonella
ENSSSCT00000054335	2.653	14.0274	5.06599	8.96694e-05	0.00342925	1.50488	6.28975	YES	LAIR1	---	Pig
ENSSSCT00000054996	1.64235	12.2734	5.06717	8.9446e-05	0.00342925	1.50732	3.12175	YES	SCAMP1	NM_214245	Pig
NZ_CP034479.1_cds_WP_000865526.1_1537	2.1529	7.68764	5.06846	8.9202e-05	0.00342925	1.50998	4.44721	YES	ompC	---	Salmonella
ENSSSCT00000023628	2.01246	11.7435	5.06138	9.05451e-05	0.00343587	1.4954	4.03471	YES	HCFC1R1	---	Pig
ENSSSCT00000028399	-2.60011	13.8545	-5.06373	9.00982e-05	0.00343587	1.50023	-6.06334	YES	TNFRSF1B	NM_001097441	Pig
ENSSSCT00000030772	-1.97902	12.0685	-5.06076	9.06637e-05	0.00343587	1.49412	-3.94226	YES	CD4	---	Pig
ENSSSCT00000063096	-2.0314	10.0804	-5.05998	9.08139e-05	0.00343587	1.4925	-4.088	YES	CA7	XM_021094020	Pig
ENSSSCT00000041784	-2.4313	12.8842	-5.05387	9.19935e-05	0.00346199	1.47991	-5.3938	YES	RAF1	XM_021069350	Pig
NZ_CP034479.1_cds_WP_000666051.1_4052	3.01241	8.64257	5.05449	9.18738e-05	0.00346199	1.48118	8.06913	YES	---	---	Salmonella
ENSSSCT00000009057	-3.11452	10.6818	-5.05051	9.26488e-05	0.00347426	1.47298	-8.66094	YES	MOGS	XM_003124990	Pig
ENSSSCT00000040351	-2.24988	11.0803	-5.04883	9.29786e-05	0.00347426	1.46951	-4.75644	YES	PCYT2	XM_021066429	Pig
ENSSSCT00000051391	2.62244	10.3084	5.04844	9.30562e-05	0.00347426	1.4687	6.15792	YES	NDUFS4	XM_005672445	Pig
ENSSSCT00000000381	2.0992	13.9537	5.03382	9.59769e-05	0.00356324	1.43854	4.28472	YES	BLOC1S1	XM_003126253	Pig
ENSSSCT00000009878	-2.01137	6.37428	-5.0349	9.5758e-05	0.00356324	1.44076	-4.03164	YES	RPS3A	NM_001137619	Pig
ENSSSCT00000023649	-1.6624	12.6033	-5.03275	9.6195e-05	0.00356324	1.43632	-3.16542	YES	CHST2	XM_003358597	Pig
ENSSSCT00000041028	1.67214	11.4658	5.02101	9.86145e-05	0.00364333	1.41207	3.18687	YES	SACS	XM_021065464	Pig
NZ_CP034479.1_cds_WP_001182309.1_2462	1.84684	8.40958	5.01453	9.99764e-05	0.00368403	1.39869	3.59712	YES	---	---	Salmonella
ENSSSCT00000045135	-2.77578	12.2569	-5.01297	0.000100307	0.00368662	1.39546	-6.84845	YES	FMNL1	---	Pig
ENSSSCT00000018818	2.54109	12.1117	5.01147	0.000100626	0.00368875	1.39237	5.82028	YES	FTSJ3	XM_013980850	Pig
ENSSSCT00000015692	2.24963	13.5486	5.0086	0.00010124	0.00369211	1.38643	4.75561	YES	HBEGF	XM_021081491	Pig
NZ_CP034479.1_cds_WP_001193068.1_4026	2.53371	5.74962	5.0098	0.000100982	0.00369211	1.38892	5.79061	YES	brxL	---	Salmonella
ENSSSCT00000001593	1.44645	12.3987	5.00157	0.000102759	0.00371875	1.3719	2.72536	YES	NOTCH4	NM_001123147	Pig
ENSSSCT00000052564	1.61604	11.6073	5.00291	0.000102466	0.00371875	1.37468	3.06532	YES	HDAC6	---	Pig
NZ_CP034479.1_cds_WP_000543314.1_38	2.92188	9.0011	5.00203	0.000102657	0.00371875	1.37286	7.57835	YES	dsdX	---	Salmonella
ENSSSCT00000090843	-1.64179	12.0673	-4.99736	0.000103678	0.00374246	1.36321	-3.12053	YES	PSME1	NM_214304	Pig
ENSSSCT00000003924	-1.83583	11.4864	-4.99036	0.000105229	0.0037696	1.34871	-3.56976	YES	LUZP1	---	Pig
ENSSSCT00000007205	-2.18673	12.1255	-4.9917	0.000104929	0.0037696	1.3515	-4.55271	YES	S100A5	XM_021090792	Pig
NZ_CP034479.1_cds_WP_000561681.1_2980	-2.02057	7.53021	-4.99047	0.000105202	0.0037696	1.34896	-4.05744	YES	lpxK	---	Salmonella
ENSSSCT00000046259	2.45402	12.5363	4.98802	0.000105751	0.00377872	1.34389	5.47942	YES	PTPN13	---	Pig
NZ_CP034479.1_cds_WP_000208749.1_4172	-1.59413	4.47022	-4.98549	0.000106321	0.00378755	1.33864	-3.01912	YES	frdC	---	Salmonella
NZ_CP034480.1_cds_WP_001274201.1_4705	2.73284	8.50855	4.98455	0.000106533	0.00378755	1.33669	6.64761	YES	traA	---	Salmonella
ENSSSCT00000000314	-1.96928	12.2804	-4.98182	0.000107151	0.00379046	1.33105	-3.91571	YES	ITGA5	XM_001925252	Pig
NZ_CP034479.1_cds_WP_000285338.1_4535	-1.57074	3.8488	-4.98241	0.000107017	0.00379046	1.33227	-2.97056	YES	yigL	---	Salmonella
ENSSSCT00000090925	-1.41619	12.0452	-4.97775	0.000108079	0.00380426	1.32264	-2.6688	YES	KCNN1	---	Pig
NZ_CP034479.1_cds_WP_000857529.1_1712	-1.60212	3.17362	-4.97822	0.000107971	0.00380426	1.32361	-3.03588	YES	rfbA	---	Salmonella
NZ_CP034479.1_cds_WP_000004679.1_828	-2.37716	6.36596	-4.97488	0.00010874	0.00381805	1.31668	-5.19514	YES	lplT	---	Salmonella
ENSSSCT00000017236	2.01835	12.2302	4.97156	0.000109508	0.00383548	1.30982	4.0512	YES	ZNF703	---	Pig
ENSSSCT00000066868	1.90362	12.3511	4.96777	0.000110392	0.00385558	1.30197	3.74151	YES	NUBP2	NM_001244801	Pig
NZ_CP034479.1_cds_WP_001257852.1_482	2.37422	8.42409	4.96677	0.000110626	0.00385558	1.2999	5.18455	YES	argR	---	Salmonella
NZ_CP034479.1_cds_WP_010989092.1_4318	-1.43377	6.33046	-4.96157	0.000111855	0.00388881	1.28912	-2.70151	YES	---	---	Salmonella
ENSSSCT00000041378	1.68292	13.0801	4.95423	0.000113611	0.00393349	1.27392	3.21078	YES	TRIM41	---	Pig
NZ_CP034479.1_cds_WP_000701830.1_759	2.50393	8.71308	4.95388	0.000113696	0.00393349	1.27319	5.6723	YES	---	---	Salmonella
NZ_CP034479.1_cds_WP_000831821.1_2680	-1.48112	4.04358	-4.95254	0.000114019	0.00393504	1.27042	-2.79165	YES	#N/A	---	Salmonella
ENSSSCT00000018956	2.20341	11.9092	4.94679	0.00011542	0.00395459	1.2585	4.60567	YES	KAT2A	---	Pig
NZ_CP034479.1_cds_WP_000476067.1_2722	-2.12554	6.47682	-4.94865	0.000114965	0.00395459	1.26236	-4.36365	YES	---	---	Salmonella
NZ_CP034479.1_cds_WP_000178963.1_3958	1.98496	4.06797	4.94678	0.000115424	0.00395459	1.25847	3.95851	YES	osmY	---	Salmonella
ENSSSCT00000074532	2.10005	12.3578	4.9388	0.000117397	0.00401247	1.24193	4.28724	YES	NFU1	---	Pig
NZ_CP034479.1_cds_WP_000569412.1_3685	-1.88731	4.97899	-4.93523	0.000118291	0.0040333	1.23453	-3.69944	YES	rnhB	---	Salmonella
ENSSSCT00000055407	-2.3658	12.5202	-4.92721	0.000120324	0.00409277	1.21789	-5.15437	YES	GVINP1	---	Pig
ENSSSCT00000031697	1.57686	12.3407	4.9236	0.000121252	0.00411442	1.2104	2.98319	YES	CHMP4C	---	Pig
ENSSSCT00000046721	1.56003	12.2313	4.91292	0.000124037	0.00419885	1.18824	2.9486	YES	POP4	XM_003127004	Pig
ENSSSCT00000052599	-1.70494	11.8756	-4.90987	0.000124843	0.00421607	1.18192	-3.26015	YES	RNF122	---	Pig
ENSSSCT00000008402	-1.78759	13.25	-4.90728	0.000125534	0.00421926	1.17653	-3.45237	YES	TSC22D4	---	Pig
ENSSSCT00000038602	-2.44375	11.2789	-4.90836	0.000125244	0.00421926	1.17879	-5.44054	YES	EGR3	XM_021072993	Pig
ENSSSCT00000067634	1.60965	11.7492	4.90302	0.000126678	0.0042476	1.16769	3.05178	YES	COPS2	---	Pig
ENSSSCT00000025790	-1.71909	11.8808	-4.90101	0.000127219	0.00425567	1.16353	-3.2923	YES	VTN	---	Pig
ENSSSCT00000002396	1.88471	13.8002	4.89872	0.000127841	0.00426641	1.15876	3.69279	YES	TEP1	XM_005656313	Pig
ENSSSCT00000030322	-2.68299	11.1866	-4.89379	0.00012919	0.00430125	1.14853	-6.42187	YES	CCDC170	---	Pig
ENSSSCT00000014338	-2.43743	8.37071	-4.89147	0.000129831	0.00431248	1.14369	-5.41674	YES	MRPL16	NM_001244967	Pig
ENSSSCT00000043304	2.54247	11.8485	4.88734	0.000130977	0.00433816	1.13512	5.82587	YES	ARL1	NM_001031784	Pig
NZ_CP034479.1_cds_WP_000627811.1_1144	-2.54844	7.11404	-4.88648	0.000131218	0.00433816	1.13333	-5.85	YES	grcA	---	Salmonella
ENSSSCT00000000136	-2.89378	15.5935	-4.88393	0.000131933	0.00435165	1.12802	-7.43215	YES	CYTH4	NM_001144121	Pig
ENSSSCT00000017035	-2.63556	11.6935	-4.88038	0.000132935	0.00437448	1.12064	-6.21415	YES	AVPR1B	XM_003130445	Pig
ENSSSCT00000003256	1.79715	12.0984	4.87664	0.000133998	0.00437892	1.11287	3.47533	YES	ZNF571	---	Pig
ENSSSCT00000013313	3.15792	10.901	4.87811	0.000133577	0.00437892	1.11594	8.92541	YES	PRDX4	XM_001927369	Pig
ENSSSCT00000091436	2.06594	12.1522	4.87766	0.000133706	0.00437892	1.115	4.18706	YES	ZNF510	---	Pig
ENSSSCT00000028161	1.64579	12.1305	4.86053	0.00013868	0.00452148	1.07936	3.1292	YES	IFT172	---	Pig
ENSSSCT00000046851	2.28462	12.563	4.85762	0.000139541	0.00452501	1.07332	4.87236	YES	ROBO3	---	Pig
ENSSSCT00000057026	-1.9569	11.735	-4.85813	0.000139389	0.00452501	1.07438	-3.88228	YES	HOMER2	XM_001927296	Pig
ENSSSCT00000088258	2.0527	11.918	4.85693	0.000139748	0.00452501	1.07188	4.14883	YES	---	---	Pig
ENSSSCT00000004218	2.12583	12.4087	4.85065	0.000141633	0.0045756	1.0588	4.36455	YES	ROR1	XM_021097759	Pig
ENSSSCT00000005704	-2.99029	11.4895	-4.84301	0.00014396	0.00464017	1.0429	-7.94633	YES	RRAGA	XM_005660087	Pig
ENSSSCT00000048104	1.74004	12.3003	4.82887	0.000148371	0.00477149	1.01346	3.34044	YES	COPS5	NM_001105300	Pig
ENSSSCT00000006637	-2.16518	10.1468	-4.82401	0.000149922	0.00478869	1.00332	-4.48522	YES	---	---	Pig
ENSSSCT00000037526	1.97982	12.2046	4.825	0.000149605	0.00478869	1.00538	3.94444	YES	PURG	---	Pig
ENSSSCT00000038126	-2.19306	13.5238	-4.8253	0.000149508	0.00478869	1.00601	-4.57273	YES	MCL1	---	Pig
ENSSSCT00000035671	-2.33543	10.8546	-4.82054	0.000151035	0.00481338	0.996102	-5.04701	YES	F13A1	XM_001927630	Pig
NZ_CP034479.1_cds_WP_001205771.1_226	2.31621	6.30379	4.80794	0.000155157	0.00493366	0.969831	4.98021	YES	bcsE	---	Salmonella
ENSSSCT00000017214	-2.25239	12.0693	-4.80634	0.000155689	0.00493947	0.966492	-4.76471	YES	ADAM5	---	Pig
ENSSSCT00000042452	-2.57756	17.1999	-4.80053	0.000157633	0.00498996	0.954388	-5.96929	YES	RGS2	NM_001044600	Pig
ENSSSCT00000004098	-2.32239	10.9142	-4.78947	0.000161406	0.00509605	0.931317	-5.0016	YES	GREB1L	---	Pig
ENSSSCT00000064796	2.10391	11.4336	4.78861	0.000161705	0.00509605	0.929511	4.29873	YES	SEC31A	---	Pig
ENSSSCT00000030453	1.91168	11.923	4.78751	0.000162086	0.00509671	0.927215	3.76247	YES	OSBPL3	---	Pig
NZ_CP034479.1_cds_WP_000939597.1_1974	2.79433	7.19062	4.78636	0.000162485	0.00509791	0.924821	6.93709	YES	znuA	---	Salmonella
ENSSSCT00000063010	-1.95613	5.03708	-4.78511	0.00016292	0.00510026	0.92221	-3.88019	YES	RPL3	NM_001244063	Pig
ENSSSCT00000016802	1.82846	10.9565	4.78157	0.000164158	0.00512767	0.914827	3.55158	YES	PSMC2	NM_001245008	Pig
NZ_CP034479.1_cds_WP_000824217.1_68	-1.49751	3.30852	-4.77954	0.000164874	0.00513267	0.910579	-2.82355	YES	---	---	Salmonella
NZ_CP034479.1_cds_WP_000560974.1_4476	2.10896	5.53543	4.77906	0.000165043	0.00513267	0.90958	4.3138	YES	#N/A	---	Salmonella
ENSSSCT00000002569	1.49257	11.2398	4.77711	0.000165732	0.00514278	0.905518	2.8139	YES	ERH	NM_001185163	Pig
NZ_CP034479.1_cds_WP_000446768.1_3538	-1.42867	3.42787	-4.77308	0.000167168	0.005176	0.897101	-2.69198	YES	---	---	Salmonella
NZ_CP034479.1_cds_WP_001194239.1_3206	-1.42926	3.19896	-4.76388	0.000170496	0.00526751	0.877876	-2.69308	YES	---	---	Salmonella
NZ_CP034479.1_cds_WP_000503098.1_948	2.11995	5.3574	4.75858	0.000172442	0.00531603	0.866806	4.34679	YES	spaN	---	Salmonella
ENSSSCT00000068299	2.17739	11.413	4.75639	0.000173252	0.00531925	0.862235	4.52336	YES	PROS1	XM_021070736	Pig
NZ_CP034479.1_cds_WP_000612921.1_2523	2.32233	8.49589	4.75626	0.000173298	0.00531925	0.861976	5.0014	YES	---	---	Salmonella
NZ_CP034479.1_cds_WP_000750428.1_1420	-2.09283	5.62676	-4.75403	0.000174131	0.00533325	0.857299	-4.26586	YES	mepA	---	Salmonella
ENSSSCT00000030179	-1.52491	11.9957	-4.74861	0.000176164	0.00537601	0.845982	-2.87768	YES	TAS2R3	XM_021078592	Pig
ENSSSCT00000042598	2.32837	13.0536	4.74828	0.000176287	0.00537601	0.845298	5.02237	YES	HS3ST3A1	XM_003483116	Pig
ENSSSCT00000047498	1.89524	11.618	4.74501	0.00017753	0.00540225	0.83845	3.71984	YES	P4HA2	---	Pig
ENSSSCT00000012468	-1.87407	12.2365	-4.74328	0.000178187	0.00541062	0.834844	-3.66565	YES	IP6K1	---	Pig
ENSSSCT00000013072	2.04121	11.6839	4.74164	0.000178814	0.00541804	0.831417	4.11592	YES	ALCAM	XM_003358827	Pig
ENSSSCT00000044066	-2.57299	11.4095	-4.73894	0.000179855	0.00543168	0.825761	-5.95041	YES	PTPA	---	Pig
ENSSSCT00000050276	-1.88733	11.917	-4.73847	0.000180033	0.00543168	0.824796	-3.69949	YES	F2RL2	XM_003123711	Pig
NZ_CP034479.1_cds_WP_000867130.1_4629	2.28805	9.05394	4.73375	0.000181865	0.00547529	0.81492	4.88396	YES	pstS	---	Salmonella
ENSSSCT00000039899	1.70376	10.5585	4.7317	0.000182665	0.00548772	0.810638	3.25749	YES	ACAT2	XM_001928345	Pig
ENSSSCT00000050960	-1.96567	12.8304	-4.73058	0.000183105	0.00548926	0.808296	-3.90593	YES	MTMR6	---	Pig
ENSSSCT00000026029	-2.20127	12.1116	-4.71794	0.000188138	0.00562824	0.781848	-4.59883	YES	MYBPH	XM_005653726	Pig
ENSSSCT00000006758	2.70716	12.7271	4.71637	0.000188772	0.00563528	0.77857	6.53035	YES	WNT8B	XM_003125589	Pig
ENSSSCT00000056831	2.64004	13.2127	4.71199	0.000190555	0.00567653	0.769403	6.23347	YES	CD99L2	---	Pig
ENSSSCT00000005078	-3.80575	15.3843	-4.70735	0.000192464	0.00569044	0.759681	-13.9845	YES	AQP9	---	Pig
ENSSSCT00000006756	1.56519	11.5233	4.70694	0.00019263	0.00569044	0.75884	2.95916	YES	ZC2HC1A	XM_005663014	Pig
ENSSSCT00000042651	2.03836	12.4376	4.70753	0.000192387	0.00569044	0.760073	4.10779	YES	TTI2	---	Pig
NZ_CP034479.1_cds_WP_001188509.1_4191	2.70836	8.73938	4.709	0.000191783	0.00569044	0.763139	6.53578	YES	---	---	Salmonella
ENSSSCT00000006138	-1.97774	12.2883	-4.70231	0.000194554	0.00571264	0.749149	-3.93875	YES	DENND1A	---	Pig
ENSSSCT00000006969	2.262	13.0372	4.70194	0.00019471	0.00571264	0.74837	4.79658	YES	B4GALT3	XM_001927335	Pig
ENSSSCT00000017867	1.62018	12.0238	4.70353	0.000194048	0.00571264	0.75169	3.07413	YES	MNX1	XM_003134522	Pig
ENSSSCT00000027039	-1.9796	12.0842	-4.70126	0.000194997	0.00571264	0.746933	-3.94383	YES	PHF23	---	Pig
NZ_CP034479.1_cds_WP_000498935.1_249	-1.72032	3.57807	-4.69538	0.000197472	0.0057732	0.734635	-3.29511	YES	---	---	Salmonella
ENSSSCT00000004616	-2.96422	9.56715	-4.68865	0.000200348	0.00580926	0.720539	-7.80405	YES	RPS12	NM_214363	Pig
ENSSSCT00000006834	-2.08399	14.0356	-4.69102	0.00019933	0.00580926	0.725505	-4.23979	YES	SDCBP	---	Pig
ENSSSCT00000060373	1.54666	11.0057	4.69028	0.000199647	0.00580926	0.723956	2.9214	YES	ZCCHC17	---	Pig
NZ_CP034479.1_cds_WP_000164217.1_1703	2.49526	8.8702	4.68916	0.000200129	0.00580926	0.721602	5.6383	YES	cpsG	---	Salmonella
NZ_CP034479.1_cds_WP_000073810.1_1075	1.87036	7.45444	4.6848	0.000202012	0.00583361	0.712472	3.65623	YES	---	---	Salmonella
NZ_CP034479.1_cds_WP_000042640.1_3285	2.02239	8.76931	4.6856	0.000201663	0.00583361	0.714158	4.06255	YES	lipA	---	Salmonella
ENSSSCT00000069079	-1.5374	11.918	-4.67782	0.000205066	0.00590973	0.697844	-2.9027	YES	COL11A2	---	Pig
ENSSSCT00000043859	-3.59646	11.4464	-4.67173	0.000207764	0.0059275	0.685097	-12.096	YES	BCAS1	---	Pig
ENSSSCT00000058000	2.41969	11.1983	4.67435	0.0002066	0.0059275	0.690579	5.35054	YES	CDC42BPA	XM_003482782	Pig
ENSSSCT00000061806	-3.85034	11.978	-4.67287	0.000207257	0.0059275	0.687481	-14.4234	YES	IFIH1	---	Pig
NZ_CP034479.1_cds_WP_000495700.1_2316	2.89397	7.60964	4.67171	0.000207777	0.0059275	0.68504	7.43315	YES	---	---	Salmonella
NZ_CP034479.1_cds_WP_000625851.1_2779	2.14027	5.29838	4.67436	0.000206594	0.0059275	0.690606	4.40845	YES	---	---	Salmonella
NZ_CP034479.1_cds_3481	-1.9214	4.43322	-4.6687	0.000209124	0.00595393	0.678739	-3.78791	YES	---	---	Salmonella
ENSSSCT00000043287	2.06147	11.0996	4.66723	0.000209786	0.0059608	0.675655	4.17412	YES	DROSHA	XM_021077126	Pig
ENSSSCT00000000845	2.3649	13.2281	4.66525	0.00021068	0.00596225	0.671509	5.15118	YES	ABCD2	---	Pig
ENSSSCT00000047945	-2.72537	10.4985	-4.66537	0.000210628	0.00596225	0.671752	-6.61328	YES	SUGCT	---	Pig
ENSSSCT00000078716	2.3978	12.4113	4.65893	0.000213564	0.00603179	0.658257	5.26998	YES	ADSL	NM_001130733	Pig
ENSSSCT00000011689	-1.94446	12.0964	-4.65069	0.000217382	0.00612739	0.640983	-3.84893	YES	MCMBP	---	Pig
NZ_CP034479.1_cds_WP_001138115.1_411	-1.61172	3.87229	-4.64925	0.000218055	0.00613416	0.637967	-3.05616	YES	rpsS	---	Salmonella
NZ_CP034479.1_cds_WP_001091448.1_1758	-1.715	5.14191	-4.64199	0.00022149	0.00621842	0.622732	-3.28297	YES	pduQ	---	Salmonella
ENSSSCT00000070401	2.01583	11.8078	4.64064	0.000222133	0.00622412	0.619907	4.04413	YES	EXOSC10	---	Pig
NZ_CP034479.1_cds_WP_001122926.1_2276	2.83001	10.5807	4.63642	0.000224161	0.00626854	0.611046	7.11077	YES	sifB	---	Salmonella
ENSSSCT00000010123	-1.77932	11.5097	-4.63301	0.000225811	0.00630222	0.603898	-3.43265	YES	THAP9	---	Pig
ENSSSCT00000038833	2.19928	12.1751	4.62231	0.000231075	0.0064112	0.581436	4.59249	YES	B4GALNT1	XM_021091871	Pig
ENSSSCT00000049207	-2.35336	11.372	-4.62366	0.000230406	0.0064112	0.584261	-5.11015	YES	MAP2	---	Pig
ENSSSCT00000049838	2.10631	12.6643	4.62273	0.000230868	0.0064112	0.582312	4.30589	YES	FBXW2	XM_021068123	Pig
ENSSSCT00000028806	1.46776	12.034	4.62039	0.000232033	0.00642518	0.577404	2.76592	YES	ASPH	---	Pig
NZ_CP034479.1_cds_WP_000240046.1_2862	-1.59147	6.53912	-4.61593	0.000234273	0.00647455	0.568039	-3.01357	YES	---	---	Salmonella
ENSSSCT00000044302	1.47129	11.8433	4.60762	0.000238503	0.00657858	0.550601	2.7727	YES	CSDE1	XM_005655417	Pig
NZ_CP034479.1_cds_WP_001138459.1_1035	2.18249	8.52987	4.60628	0.000239196	0.00658487	0.547771	4.53937	YES	---	---	Salmonella
ENSSSCT00000029389	1.89116	12.5406	4.60534	0.000239679	0.00658537	0.545803	3.70934	YES	ZNF76	XM_021098616	Pig
ENSSSCT00000056518	1.81022	13.2674	4.60291	0.000240938	0.00660712	0.540698	3.50696	YES	OBSCN	---	Pig
ENSSSCT00000067520	-2.60911	10.9847	-4.59783	0.000243592	0.00666697	0.530023	-6.10126	YES	TENM2	---	Pig
ENSSSCT00000000682	-1.84897	11.8825	-4.59576	0.000244679	0.0066838	0.525683	-3.60244	YES	MAGOHB	XM_013988371	Pig
ENSSSCT00000019093	2.32244	12.086	4.59254	0.000246386	0.00671746	0.518908	5.00176	YES	HOXB6	---	Pig
ENSSSCT00000051086	-1.76387	13.333	-4.59048	0.00024748	0.0067343	0.514592	-3.39607	YES	TDP2	NM_001243686	Pig
NZ_CP034479.1_cds_WP_000893169.1_169	1.69637	5.54403	4.58943	0.000248044	0.00673671	0.51237	3.24085	YES	#N/A	---	Salmonella
ENSSSCT00000028080	2.06625	12.2274	4.58408	0.000250922	0.00680183	0.501128	4.18796	YES	UFL1	---	Pig
NZ_CP034479.1_cds_WP_000165562.1_366	-2.06685	7.66436	-4.58187	0.00025212	0.00682121	0.49649	-4.1897	YES	trpS	---	Salmonella
NZ_CP034479.1_cds_WP_000119390.1_3616	2.41622	8.07262	4.58015	0.000253057	0.00683351	0.492873	5.3377	YES	---	---	Salmonella
ENSSSCT00000043630	-1.89261	11.9279	-4.5766	0.000255001	0.00685982	0.485417	-3.71306	YES	PPFIA1	XM_021082667	Pig
ENSSSCT00000059830	-2.21513	11.1559	-4.57679	0.000254897	0.00685982	0.485814	-4.64324	YES	PON1	NM_001097515	Pig
ENSSSCT00000008428	-1.94354	12.2967	-4.57206	0.000257511	0.00690225	0.475871	-3.8465	YES	LRWD1	---	Pig
ENSSSCT00000027090	-1.71734	11.7872	-4.57198	0.000257554	0.00690225	0.475709	-3.2883	YES	ZBTB47	---	Pig
ENSSSCT00000079141	-1.51238	11.704	-4.56628	0.000260741	0.00697445	0.463726	-2.8528	YES	HAX1	XM_003481441	Pig
ENSSSCT00000068276	-3.3704	14.3007	-4.56538	0.000261251	0.00697491	0.461821	-10.3417	YES	ARAP1	---	Pig
ENSSSCT00000073018	-2.07831	11.7382	-4.56309	0.000262546	0.00699628	0.457004	-4.22312	YES	LOC441204	---	Pig
ENSSSCT00000007807	-1.60239	11.1083	-4.56164	0.000263371	0.00700506	0.453948	-3.03647	YES	NINL	---	Pig
NZ_CP034479.1_cds_WP_001118932.1_420	-1.88597	4.42023	-4.55948	0.000264599	0.00702452	0.449416	-3.696	YES	rpsN	---	Salmonella
NZ_CP034479.1_cds_WP_000689821.1_3708	-2.34698	7.24063	-4.55353	0.000268018	0.00710197	0.436906	-5.0876	YES	mtnN	---	Salmonella
NZ_CP034479.1_cds_WP_000933996.1_2255	-1.73535	6.84487	-4.55168	0.00026909	0.00710379	0.433014	-3.32961	YES	---	---	Salmonella
NZ_CP034479.1_cds_WP_000257554.1_4522	-1.63524	4.62111	-4.55222	0.000268781	0.00710379	0.434135	-3.10639	YES	tatC	---	Salmonella
ENSSSCT00000014557	-2.32698	11.4121	-4.54947	0.00027038	0.00712023	0.428357	-5.01755	YES	KCNA4	XM_013987275	Pig
ENSSSCT00000037099	1.55346	12.4718	4.54889	0.00027072	0.00712023	0.427134	2.93521	YES	G2E3	XM_001927793	Pig
ENSSSCT00000077193	-2.01596	11.7438	-4.54315	0.000274097	0.00719567	0.415056	-4.0445	YES	NECAP1	XM_021092395	Pig
NZ_CP034479.1_cds_WP_001519453.1_4123	2.63761	6.4773	4.54212	0.000274708	0.00719837	0.412885	6.22302	YES	priB	---	Salmonella
ENSSSCT00000049739	1.81641	11.711	4.53924	0.000276418	0.00722978	0.40684	3.52203	YES	DNMT3B	NM_001348900	Pig
ENSSSCT00000052496	-1.93538	10.7217	-4.53116	0.000281289	0.00733291	0.38982	-3.82478	YES	NIF3L1	---	Pig
ENSSSCT00000088094	-1.95112	11.7432	-4.53098	0.000281397	0.00733291	0.389447	-3.86676	YES	ANKRD34A	---	Pig
ENSSSCT00000062058	-1.90385	14.1465	-4.52655	0.000284103	0.00738981	0.380125	-3.7421	YES	IL1B	---	Pig
ENSSSCT00000027694	2.28031	12.0431	4.51899	0.000288787	0.00745681	0.364195	4.85783	YES	MSI1	XM_021072062	Pig
ENSSSCT00000038229	-2.82327	14.7999	-4.52071	0.000287711	0.00745681	0.36783	-7.07765	YES	KALRN	---	Pig
ENSSSCT00000043700	1.61003	11.5018	4.51909	0.000288721	0.00745681	0.364417	3.05258	YES	PNO1	XM_003125074	Pig
NZ_CP034479.1_cds_WP_000167332.1_2983	3.34108	7.81372	4.52021	0.000288022	0.00745681	0.366778	10.1336	YES	ihfB	---	Salmonella
ENSSSCT00000007510	2.39058	12.6787	4.51432	0.000291714	0.00747606	0.354371	5.24368	YES	COL11A1	XM_001929372	Pig
ENSSSCT00000040123	1.7403	12.4366	4.51359	0.000292174	0.00747606	0.352837	3.34104	YES	APC2	NM_001206431	Pig
ENSSSCT00000048331	1.72888	11.6431	4.51414	0.000291827	0.00747606	0.353995	3.3147	YES	LIPF	---	Pig
ENSSSCT00000056491	-2.41891	5.65491	-4.51585	0.00029075	0.00747606	0.357595	-5.34768	YES	RPL4	XM_005659862	Pig
ENSSSCT00000086320	-1.49966	11.614	-4.51565	0.000290878	0.00747606	0.357168	-2.82776	YES	SH2B1	---	Pig
NZ_CP034479.1_cds_WP_021000588.1_1308	-1.89857	7.61696	-4.51216	0.000293078	0.00748565	0.349829	-3.72843	YES	---	---	Salmonella
ENSSSCT00000066181	-2.5545	10.2935	-4.51118	0.000293703	0.0074881	0.347753	-5.87463	YES	OSGIN1	---	Pig
NZ_CP034479.1_cds_WP_001266937.1_2070	2.13384	6.22246	4.51002	0.000294441	0.00749341	0.34531	4.38885	YES	---	---	Salmonella
ENSSSCT00000066047	1.92762	11.8179	4.50737	0.000296128	0.00752283	0.339742	3.80427	YES	PPIG	XM_001926861	Pig
ENSSSCT00000063934	1.90147	11.9418	4.50464	0.000297884	0.00755223	0.333986	3.73594	YES	VWA5A	XM_003129995	Pig
NZ_CP034479.1_cds_WP_000588964.1_846	-1.88268	4.51654	-4.50391	0.000298353	0.00755223	0.332452	-3.68759	YES	---	---	Salmonella
ENSSSCT00000045059	2.26261	11.4097	4.49961	0.000301141	0.00760919	0.323394	4.7986	YES	LARGE1	---	Pig
ENSSSCT00000039565	1.73563	12.4154	4.49867	0.000301758	0.00761077	0.321399	3.33025	YES	STON1	---	Pig
ENSSSCT00000060667	-2.19532	11.3254	-4.49787	0.000302279	0.00761077	0.319719	-4.5799	YES	XPNPEP3	---	Pig
ENSSSCT00000015670	2.03971	12.7021	4.49624	0.000303348	0.0076241	0.316283	4.11162	YES	SIL1	---	Pig
ENSSSCT00000039050	-2.00029	11.5535	-4.49436	0.000304586	0.00762813	0.312315	-4.0008	YES	LRP6	XM_021092344	Pig
NZ_CP034479.1_cds_WP_000195929.1_3354	1.8225	8.5462	4.49481	0.000304288	0.00762813	0.313268	3.53694	YES	---	---	Salmonella
NZ_CP034479.1_cds_WP_000173431.1_1982	2.23358	4.90376	4.49004	0.000307444	0.0076861	0.303219	4.70301	YES	purT	---	Salmonella
ENSSSCT00000056135	-1.52573	12.7281	-4.48749	0.000309145	0.007715	0.297845	-2.87932	YES	ANKRD12	---	Pig
NZ_CP034479.1_cds_WP_000917516.1_610	2.64384	8.51292	4.48602	0.000310126	0.00772586	0.294759	6.24992	YES	#N/A	---	Salmonella
ENSSSCT00000052171	2.27824	12.8839	4.48344	0.000311863	0.00775547	0.289321	4.85087	YES	CTNS	XM_005669119	Pig
NZ_CP034479.1_cds_WP_000097497.1_1771	1.6386	4.14167	4.48019	0.000314067	0.00779658	0.282462	3.11363	YES	#N/A	---	Salmonella
ENSSSCT00000060983	2.12788	11.4915	4.47768	0.000315776	0.00782526	0.277179	4.37074	YES	NUP133	XM_001928164	Pig
NZ_CP034479.1_cds_WP_000460698.1_2609	1.5989	3.93394	4.47547	0.000317295	0.00784917	0.272505	3.02913	YES	---	---	Salmonella
ENSSSCT00000006079	1.79936	10.5528	4.47399	0.00031831	0.00786052	0.269396	3.48065	YES	NDUFA8	NM_001190197	Pig
ENSSSCT00000009047	2.08688	13.0764	4.47102	0.000320361	0.00789741	0.263139	4.24828	YES	HK2	NM_001122987	Pig
ENSSSCT00000009310	1.46499	11.1284	4.46932	0.000321547	0.00791284	0.259543	2.76061	YES	FAM98A	---	Pig
ENSSSCT00000061257	-1.98598	11.9538	-4.465	0.00032457	0.00797338	0.250429	-3.96131	YES	HIST1H4I	XM_005665661	Pig
ENSSSCT00000000164	1.46808	11.1028	4.4563	0.000330742	0.00809688	0.232089	2.76653	YES	FBXO7	XM_005655517	Pig
NZ_CP034479.1_cds_WP_000844399.1_4223	2.98027	8.57441	4.45694	0.000330282	0.00809688	0.233442	7.89135	YES	pmrR	---	Salmonella
ENSSSCT00000000111	1.90464	11.6615	4.45488	0.000331758	0.00810772	0.229102	3.74416	YES	KDELR3	NM_001244970	Pig
ENSSSCT00000018052	-1.59902	8.23804	-4.45185	0.000333945	0.00814409	0.222704	-3.02938	YES	CALU	XM_003484023	Pig
NZ_CP034479.1_cds_WP_000785072.1_2851	2.35197	8.86796	4.45123	0.000334397	0.00814409	0.221388	5.10522	YES	hpaI	---	Salmonella
ENSSSCT00000028709	2.26743	10.4283	4.44915	0.000335902	0.0081589	0.217015	4.81466	YES	FASTK	NM_001143707	Pig
ENSSSCT00000055789	-2.02497	11.9529	-4.44786	0.000336844	0.0081589	0.214287	-4.06984	YES	CMKLR1	---	Pig
ENSSSCT00000057659	1.42012	11.3323	4.44722	0.000337311	0.0081589	0.212938	2.67609	YES	TCEA1	XM_005653062	Pig
NZ_CP034479.1_cds_WP_010989001.1_2994	1.78727	7.84075	4.44854	0.000336349	0.0081589	0.21572	3.45161	YES	---	---	Salmonella
NZ_CP034479.1_cds_WP_001141973.1_2933	1.97234	11.5607	4.4461	0.000338131	0.00816477	0.210575	3.92405	YES	gtgA	---	Salmonella
ENSSSCT00000037488	1.89076	12.4032	4.44197	0.000341175	0.00822423	0.20185	3.70831	YES	ZNF692	---	Pig
ENSSSCT00000005802	1.87193	13.6607	4.44031	0.0003424	0.00822991	0.198361	3.66021	YES	ANXA1	NM_001163998	Pig
ENSSSCT00000045471	-1.71814	11.1782	-4.43959	0.000342937	0.00822991	0.196835	-3.29011	YES	SENP3	XM_021067831	Pig
ENSSSCT00000068445	1.63068	11.7295	4.4393	0.000343155	0.00822991	0.196216	3.0966	YES	PDK4	NM_001159306	Pig
ENSSSCT00000069380	-3.81982	11.895	-4.43761	0.000344412	0.00824273	0.192655	-14.1215	YES	OAS1	---	Pig
NZ_CP034479.1_cds_WP_000193679.1_778	1.76717	6.55335	4.43702	0.000344855	0.00824273	0.191405	3.40387	YES	pepP	---	Salmonella
ENSSSCT00000013785	-1.60234	11.758	-4.43257	0.000348191	0.00830843	0.182033	-3.03636	YES	ATP1B4	XM_005673853	Pig
ENSSSCT00000006589	2.10039	11.2617	4.42664	0.000352696	0.00838766	0.169517	4.28826	YES	TNFRSF11B	XM_003481346	Pig
NZ_CP034479.1_cds_WP_000743357.1_3898	-1.89506	8.04323	-4.42721	0.000352261	0.00838766	0.170719	-3.71937	YES	---	---	Salmonella
ENSSSCT00000018355	-1.51287	12.2589	-4.42119	0.000356896	0.00847329	0.157994	-2.85377	YES	---	XM_003133908	Pig
ENSSSCT00000056624	1.87559	12.6296	4.41964	0.000358096	0.00848755	0.154726	3.66952	YES	PRKAB2	XM_005653067	Pig
ENSSSCT00000028506	1.83688	11.0818	4.4128	0.000363446	0.00858557	0.140293	3.57237	YES	XPO5	---	Pig
NZ_CP034479.1_cds_WP_000460338.1_4154	2.16025	5.08378	4.41347	0.000362922	0.00858557	0.141697	4.46994	YES	hflX	---	Salmonella
ENSSSCT00000032144	1.59503	13.1961	4.40692	0.000368112	0.0086731	0.127877	3.021	YES	TDRKH	---	Pig
ENSSSCT00000084220	1.80502	12.4542	4.40659	0.000368377	0.0086731	0.127177	3.49435	YES	POLDIP3	---	Pig
ENSSSCT00000013936	2.70782	12.131	4.40315	0.000371137	0.00872357	0.119911	6.53332	YES	VMA21	---	Pig
NZ_CP034479.1_cds_WP_000553467.1_1258	2.09714	9.54628	4.40193	0.000372116	0.00873209	0.117346	4.2786	YES	suhB	---	Salmonella
ENSSSCT00000051953	1.50591	11.6973	4.39602	0.000376923	0.0088011	0.104855	2.84005	YES	NYNRIN	---	Pig
NZ_CP034479.1_cds_WP_000576947.1_3083	-2.12964	7.55243	-4.39655	0.00037649	0.0088011	0.105974	-4.3761	YES	---	---	Salmonella
NZ_CP034479.1_cds_WP_000742551.1_3897	-1.9914	6.37111	-4.39652	0.000376511	0.0088011	0.105919	-3.97622	YES	---	---	Salmonella
ENSSSCT00000013981	-2.13833	12.2257	-4.395	0.000377761	0.00880613	0.102693	-4.40253	YES	AVPR2	NM_214232	Pig
ENSSSCT00000053472	-1.83743	12.4681	-4.39189	0.000380314	0.00883653	0.0961384	-3.57373	YES	DHFR	NM_001244064	Pig
NZ_CP034479.1_cds_WP_000732951.1_2416	-1.93228	4.71768	-4.39234	0.000379946	0.00883653	0.0970806	-3.81658	YES	rstB	---	Salmonella
NZ_CP034479.1_cds_WP_000354408.1_2015	2.7932	8.43891	4.38953	0.000382269	0.00885287	0.0911499	6.93165	YES	---	---	Salmonella
NZ_CP034479.1_cds_WP_000092178.1_2792	-2.05261	7.38276	-4.38955	0.000382254	0.00885287	0.0911867	-4.14857	YES	mdtH	---	Salmonella
ENSSSCT00000012103	-2.04586	11.3264	-4.38804	0.000383505	0.008867	0.0880067	-4.12921	YES	MYO3A	---	Pig
ENSSSCT00000053085	-1.81511	11.2535	-4.38689	0.000384468	0.00887474	0.0855679	-3.51886	YES	TNFSF15	NM_001244555	Pig
ENSSSCT00000071655	-1.34685	11.5409	-4.38434	0.000386598	0.00890806	0.0801897	-2.54356	YES	UCN	XM_021087693	Pig
NZ_CP034479.1_cds_WP_001534814.1_1197	1.90981	8.67562	4.38366	0.00038717	0.00890806	0.0787523	3.75761	YES	---	---	Salmonella
ENSSSCT00000003754	-1.56289	11.9808	-4.38225	0.000388357	0.00892086	0.0757738	-2.95446	YES	ZBTB48	---	Pig
ENSSSCT00000040823	-1.49176	11.5844	-4.38122	0.00038923	0.00892643	0.0735871	-2.81232	YES	EXOC3	---	Pig
ENSSSCT00000073831	-2.38035	12.394	-4.37403	0.000395354	0.00905219	0.0583982	-5.20663	YES	TAGAP	---	Pig
ENSSSCT00000081728	-1.79265	12.7875	-4.37092	0.000398033	0.00909883	0.0518251	-3.46451	YES	SNRK	XM_003132144	Pig
ENSSSCT00000057518	1.49066	11.9252	4.36874	0.000399917	0.00912713	0.0472324	2.81018	YES	LSS	---	Pig
ENSSSCT00000002382	-2.00656	11.4133	-4.36429	0.000403802	0.00915674	0.0378238	-4.01822	YES	RPGRIP1	XM_021100058	Pig
ENSSSCT00000013019	1.94193	12.0572	4.36453	0.000403596	0.00915674	0.0383203	3.8422	YES	---	---	Pig
ENSSSCT00000014875	-1.48561	12.9371	-4.36565	0.000402614	0.00915674	0.0406923	-2.80035	YES	PLPPR2	---	Pig
ENSSSCT00000055582	-1.8116	12.1705	-4.36561	0.000402649	0.00915674	0.0406069	-3.5103	YES	RIPK1	---	Pig
ENSSSCT00000069931	1.48955	11.6127	4.363	0.000404938	0.00916779	0.0350923	2.80802	YES	ATAD5	---	Pig
NZ_CP034479.1_cds_WP_000895397.1_3038	-2.39906	7.07651	-4.3591	0.000408387	0.00923111	0.0268405	-5.2746	YES	artM	---	Salmonella
ENSSSCT00000053336	1.59454	12.8113	4.35755	0.000409759	0.00924735	0.0235774	3.01999	YES	MYOT	XM_005661661	Pig
ENSSSCT00000052362	-2.16014	13.3645	-4.35469	0.000412311	0.00927595	0.0175353	-4.46957	YES	NADK	---	Pig
NZ_CP034479.1_cds_WP_001522266.1_1461	2.11911	5.65761	4.35467	0.000412337	0.00927595	0.0174747	4.34426	YES	---	---	Salmonella
ENSSSCT00000040486	2.10821	11.5791	4.35271	0.000414093	0.00930066	0.0133408	4.31157	YES	GUSB	NM_001123121	Pig
ENSSSCT00000014719	-2.71748	14.9781	-4.34891	0.000417524	0.00934805	0.00531317	-6.57724	YES	S1PR4	XM_021084143	Pig
NZ_CP034479.1_cds_WP_001275399.1_1031	-1.82739	5.85287	-4.34925	0.000417218	0.00934805	0.00602539	-3.54893	YES	nrdI	---	Salmonella
ENSSSCT00000073503	2.44768	12.1017	4.34495	0.000421137	0.00939604	-0.00306925	5.45537	YES	PSMA4	---	Pig
NZ_CP034479.1_cds_WP_000168925.1_1442	2.74942	8.41151	4.34438	0.00042166	0.00939604	-0.00427602	6.72446	YES	---	---	Salmonella
NZ_CP034479.1_cds_WP_001150163.1_221	1.52849	9.31707	4.34525	0.00042086	0.00939604	-0.00242846	2.88485	YES	---	---	Salmonella
NZ_CP034479.1_cds_WP_000439828.1_361	2.14827	5.57329	4.3413	0.000424488	0.0094442	-0.0107792	4.43295	YES	aroB	---	Salmonella
ENSSSCT00000065491	1.78021	12.3871	4.33929	0.000426352	0.00947077	-0.0150407	3.43476	YES	CHD6	---	Pig
NZ_CP034479.1_cds_WP_000948173.1_54	-2.1526	6.4134	-4.33343	0.000431815	0.0095771	-0.0274264	-4.4463	YES	---	---	Salmonella
NZ_CP034479.1_cds_WP_001240360.1_4013	1.33345	4.26852	4.3315	0.000433633	0.00960235	-0.0315114	2.52004	YES	---	---	Salmonella
ENSSSCT00000005415	2.02684	10.7172	4.32988	0.000435158	0.00960733	-0.0349267	4.07512	YES	LMAN1	XM_021099870	Pig
ENSSSCT00000006536	-3.42651	10.853	-4.32982	0.000435215	0.00960733	-0.0350551	-10.7518	YES	KCNQ3	XM_021088897	Pig
ENSSSCT00000017547	1.82461	12.3721	4.32542	0.000439406	0.00968472	-0.0443751	3.54212	YES	WDR12	XM_013984400	Pig
ENSSSCT00000008664	1.25301	12.199	4.3239	0.000440858	0.00970163	-0.0475856	2.38338	YES	USP7	NM_001135680	Pig
ENSSSCT00000013523	1.7529	11.5391	4.32144	0.000443217	0.00972329	-0.052775	3.37036	YES	LAS1L	---	Pig
ENSSSCT00000014244	-1.58383	12.4259	-4.32166	0.000443009	0.00972329	-0.0523189	-2.99764	YES	KCNK4	---	Pig
ENSSSCT00000001629	-1.70005	12.2421	-4.32008	0.00044453	0.009737	-0.0556528	-3.24911	YES	TAP2	---	Pig
ENSSSCT00000036559	1.94737	12.582	4.31264	0.000451783	0.00988057	-0.0713924	3.85671	YES	SLC25A14	---	Pig
ENSSSCT00000007396	1.54331	11.7929	4.30924	0.000455141	0.00989286	-0.0785948	2.91463	YES	SIKE1	---	Pig
ENSSSCT00000019311	-1.82998	12.936	-4.30983	0.000454558	0.00989286	-0.077348	-3.55532	YES	CRLF3	NM_001244329	Pig
ENSSSCT00000054912	-2.43743	11.4709	-4.30929	0.000455089	0.00989286	-0.0784832	-5.41674	YES	CCNH	XR_002339833	Pig
NZ_CP034479.1_cds_WP_000394189.1_730	2.82955	8.69116	4.30987	0.000454521	0.00989286	-0.0772688	7.10852	YES	ansB	---	Salmonella
ENSSSCT00000065543	-3.16774	11.5322	-4.3081	0.000456274	0.00990227	-0.0810123	-8.98639	YES	ZCCHC2	XM_021099630	Pig
ENSSSCT00000049322	-1.89219	13.2265	-4.30235	0.000462015	0.0099962	-0.0931714	-3.71199	YES	H3F3A	---	Pig
NZ_CP034479.1_cds_WP_000389233.1_4256	-1.7966	4.19772	-4.30303	0.000461328	0.0099962	-0.0917246	-3.47401	YES	---	---	Salmonella
NZ_CP034479.1_cds_WP_000122327.1_2498	1.62476	5.38478	4.29921	0.000465186	0.0100494	-0.0998226	3.08391	YES	---	---	Salmonella
ENSSSCT00000053390	2.9485	11.5321	4.29777	0.000466638	0.0100654	-0.102852	7.71947	YES	TIMM44	XM_003123200	Pig
NZ_CP034479.1_cds_WP_000083318.1_3567	-2.17209	7.52334	-4.29621	0.000468228	0.0100844	-0.106161	-4.50675	YES	golT	---	Salmonella
NZ_CP034479.1_cds_WP_000502811.1_1892	3.17373	8.29967	4.29254	0.000471981	0.0101497	-0.113922	9.02375	YES	fliM	---	Salmonella
ENSSSCT00000013838	1.5313	11.1945	4.28965	0.000474963	0.0101829	-0.120048	2.89046	YES	AIFM1	NM_001297632	Pig
ENSSSCT00000077667	1.81394	12.167	4.28966	0.000474952	0.0101829	-0.120024	3.51601	YES	HACL1	XM_021068435	Pig
ENSSSCT00000041466	-2.22283	11.4798	-4.28824	0.000476421	0.0101972	-0.123028	-4.66807	YES	ST6GALNAC5	---	Pig
NZ_CP034479.1_cds_WP_001090554.1_3720	1.41105	5.13338	4.28762	0.00047707	0.0101972	-0.12435	2.65931	YES	stfA	---	Salmonella
ENSSSCT00000075516	2.49581	13.7561	4.28566	0.000479104	0.0102252	-0.128488	5.64044	YES	CDK5RAP2	XM_021068104	Pig
ENSSSCT00000056213	-1.82132	12.5301	-4.2824	0.000482523	0.0102672	-0.135401	-3.53405	YES	SPEG	XM_021074879	Pig
NZ_CP034479.1_cds_WP_001541625.1_115	2.62236	8.29923	4.28245	0.000482466	0.0102672	-0.135287	6.15754	YES	coaBC	---	Salmonella
ENSSSCT00000025039	-2.35528	11.6878	-4.28062	0.00048439	0.0102915	-0.139155	-5.11694	YES	DCHS1	---	Pig
ENSSSCT00000044584	-2.11232	14.4157	-4.27847	0.000486668	0.0103089	-0.143717	-4.32386	YES	HLA-F	---	Pig
NZ_CP034479.1_cds_WP_000386494.1_3105	-1.99029	5.77547	-4.2791	0.000485993	0.0103089	-0.142367	-3.97317	YES	ybiB	---	Salmonella
ENSSSCT00000019063	1.81281	12.2007	4.27436	0.000491039	0.0103705	-0.15241	3.51327	YES	CACNB1	XM_003482997	Pig
NZ_CP034479.1_cds_WP_000355806.1_3846	-1.6162	4.92753	-4.27453	0.000490854	0.0103705	-0.152044	-3.06566	YES	caiC	---	Salmonella
ENSSSCT00000031039	-1.5372	11.7604	-4.26512	0.000501019	0.0105507	-0.17197	-2.9023	YES	P2RX3	---	Pig
ENSSSCT00000058223	1.95232	12.2824	4.26508	0.000501064	0.0105507	-0.172057	3.86996	YES	HS2ST1	XM_001925492	Pig
NZ_CP034479.1_cds_WP_000170589.1_2268	1.92615	5.08566	4.26414	0.000502092	0.0105566	-0.174049	3.80041	YES	#N/A	---	Salmonella
NZ_CP034479.1_cds_WP_000107071.1_3550	-1.54651	4.83951	-4.2632	0.000503124	0.0105626	-0.176045	-2.92109	YES	#N/A	---	Salmonella
NZ_CP034479.1_cds_WP_001519074.1_495	1.66863	4.4757	4.26205	0.000504381	0.0105733	-0.17847	3.17912	YES	---	---	Salmonella
NZ_CP034479.1_cds_WP_001231300.1_3280	-1.91271	5.9663	-4.25951	0.000507185	0.0106164	-0.183858	-3.76516	YES	rlpA	---	Salmonella
NZ_CP034479.1_cds_WP_000444529.1_4514	-1.54266	4.65924	-4.25843	0.000508373	0.0106255	-0.186133	-2.91332	YES	pepQ	---	Salmonella
ENSSSCT00000017135	1.43135	12.7229	4.25767	0.000509222	0.0106276	-0.187755	2.69699	YES	PTPN18	XM_003133302	Pig
ENSSSCT00000008411	1.68308	12.0934	4.25397	0.000513339	0.0106977	-0.195581	3.21113	YES	TFR2	XM_021086236	Pig
ENSSSCT00000040860	1.63554	11.1968	4.2523	0.000515207	0.0107209	-0.199113	3.10704	YES	NAA20	XM_021077418	Pig
ENSSSCT00000085570	-1.45504	12.4039	-4.24661	0.000521632	0.0108386	-0.211159	-2.74164	YES	NCKAP1L	XM_021091746	Pig
NZ_CP034479.1_cds_WP_000423363.1_3233	2.00755	5.48377	4.24434	0.00052422	0.0108764	-0.215968	4.02099	YES	tcuR	---	Salmonella
ENSSSCT00000030022	-1.71932	12.2647	-4.24023	0.000528939	0.0109422	-0.224677	-3.29281	YES	PTGER4	XM_021076655	Pig
ENSSSCT00000061647	1.66174	13.8451	4.24064	0.000528467	0.0109422	-0.223809	3.16398	YES	SVIL	XM_005668093	Pig
NZ_CP034479.1_cds_WP_000642866.1_2989	-1.75326	5.24725	-4.23713	0.000532522	0.0110003	-0.231239	-3.37119	YES	---	---	Salmonella
ENSSSCT00000028395	-2.1342	11.3978	-4.23202	0.000538494	0.0110912	-0.242075	-4.38994	YES	---	---	Pig
ENSSSCT00000064673	2.02763	11.8015	4.23241	0.000538027	0.0110912	-0.241233	4.07736	YES	CWC15	XM_005667244	Pig
NZ_CP034479.1_cds_WP_000086354.1_999	-1.7987	7.45126	-4.22944	0.000541531	0.0111376	-0.24754	-3.47906	YES	norW	---	Salmonella
ENSSSCT00000014457	2.23314	17.2574	4.22286	0.000549351	0.0112097	-0.261473	4.70157	YES	SPI1	---	Pig
ENSSSCT00000022979	-1.70283	9.79983	-4.22397	0.000548022	0.0112097	-0.259118	-3.25538	YES	PXDN	---	Pig
ENSSSCT00000028348	-2.53952	9.35344	-4.22465	0.000547215	0.0112097	-0.257688	-5.81396	YES	CDK4	NM_001123097	Pig
ENSSSCT00000067928	1.43007	11.3998	4.22249	0.000549788	0.0112097	-0.262245	2.6946	YES	MPC2	---	Pig
NZ_CP034479.1_cds_WP_000794981.1_176	1.99259	5.36994	4.22378	0.000548245	0.0112097	-0.259514	3.97951	YES	---	---	Salmonella
NZ_CP034479.1_cds_WP_000080607.1_2545	1.86432	9.00401	4.22543	0.000546282	0.0112097	-0.256028	3.64097	YES	btuD	---	Salmonella
ENSSSCT00000040673	1.71273	11.7134	4.21959	0.000553283	0.0112647	-0.268402	3.2778	YES	FGF2	---	Pig
ENSSSCT00000003991	1.85739	13.6574	4.21745	0.000555866	0.0112966	-0.272928	3.62351	YES	SNRNP40	XM_003356266	Pig
ENSSSCT00000080980	-2.09015	11.4215	-4.21697	0.000556447	0.0112966	-0.273943	-4.25793	YES	STAC	XM_003358355	Pig
ENSSSCT00000007009	1.26556	12.2219	4.21414	0.000559891	0.0113085	-0.279937	2.4042	YES	IGSF9	---	Pig
ENSSSCT00000025388	-1.56348	11.1936	-4.21387	0.00056023	0.0113085	-0.280527	-2.95565	YES	TSPAN5	XM_003357070	Pig
ENSSSCT00000039438	1.68157	11.6333	4.21432	0.000559678	0.0113085	-0.279569	3.20777	YES	MMACHC	---	Pig
ENSSSCT00000074893	1.49035	12.7639	4.21518	0.000558629	0.0113085	-0.277744	2.80957	YES	ADAM12	---	Pig
ENSSSCT00000048423	-2.85818	10.1811	-4.21121	0.00056348	0.0113579	-0.286145	-7.25102	YES	NMD3	---	Pig
ENSSSCT00000046726	2.05637	11.307	4.20991	0.00056508	0.0113739	-0.2889	4.15939	YES	GINS2	---	Pig
ENSSSCT00000022632	-1.86168	12.1577	-4.208	0.00056744	0.0114015	-0.292949	-3.63431	YES	ASAP3	XM_021095526	Pig
NZ_CP034479.1_cds_WP_001653911.1_85	2.16881	9.23613	4.2075	0.00056806	0.0114015	-0.294011	4.49653	YES	---	---	Salmonella
ENSSSCT00000040909	2.08702	13.3191	4.20532	0.00057077	0.0114397	-0.298635	4.24869	YES	SNAI1	XM_021077961	Pig
ENSSSCT00000065886	1.92729	11.7896	4.20449	0.000571803	0.0114441	-0.30039	3.8034	YES	AIMP1	XM_021100269	Pig
ENSSSCT00000037199	-1.52931	12.7695	-4.20033	0.00057701	0.011532	-0.309196	-2.88647	YES	DUSP6	NM_001267842	Pig
ENSSSCT00000041701	1.25356	12.4249	4.19721	0.000580953	0.0115619	-0.315812	2.38429	YES	ITFG1	---	Pig
ENSSSCT00000071142	1.41287	11.6939	4.19754	0.000580544	0.0115619	-0.315128	2.66267	YES	SART3	XM_001926685	Pig
NZ_CP034479.1_cds_WP_000150521.1_2043	1.88683	5.99552	4.19731	0.000580828	0.0115619	-0.315603	3.69822	YES	manX	---	Salmonella
ENSSSCT00000069650	-1.84959	11.5493	-4.19613	0.000582332	0.011573	-0.318115	-3.60398	YES	SLC6A16	XM_021097558	Pig
ENSSSCT00000052641	2.71044	13.5611	4.18613	0.000595164	0.0118115	-0.339287	6.54522	YES	ALX4	---	Pig
ENSSSCT00000031515	1.42873	12.3907	4.18167	0.000600993	0.0119104	-0.348753	2.69209	YES	AP1M2	XM_013987439	Pig
ENSSSCT00000048903	1.49703	12.2349	4.1784	0.000605295	0.0119455	-0.355681	2.82262	YES	EPB41L3	---	Pig
ENSSSCT00000082686	-1.37119	12.1613	-4.1786	0.000605032	0.0119455	-0.355258	-2.58685	YES	BBC3	---	Pig
ENSSSCT00000088318	-2.34839	11.7985	-4.17951	0.000603831	0.0119455	-0.353329	-5.09255	YES	---	---	Pig
NZ_CP034479.1_cds_WP_000622326.1_1774	1.63984	9.72097	4.17656	0.000607725	0.0119768	-0.359572	3.11631	YES	pocR	---	Salmonella
ENSSSCT00000006986	-2.02161	11.2628	-4.17567	0.000608906	0.0119833	-0.361457	-4.06037	YES	LY9	---	Pig
ENSSSCT00000059031	-1.73121	11.8355	-4.17432	0.00061071	0.0120021	-0.36433	-3.32007	YES	MPP2	XM_021066901	Pig
NZ_CP034480.1_cds_WP_000833320.1_4691	-1.56409	4.58114	-4.17242	0.00061325	0.0120354	-0.368361	-2.95692	YES	---	---	Salmonella
ENSSSCT00000026020	1.36483	11.6568	4.16992	0.000616597	0.0120676	-0.373646	2.57546	YES	SC5D	---	Pig
ENSSSCT00000085601	1.77739	11.5849	4.16994	0.000616571	0.0120676	-0.373605	3.42805	YES	NCBP1	XM_021066300	Pig
ENSSSCT00000031238	-1.61019	11.9278	-4.16766	0.000619656	0.0121107	-0.378452	-3.05293	YES	ARHGAP31	---	Pig
ENSSSCT00000035633	1.52494	13.9377	4.16622	0.000621597	0.0121319	-0.38149	2.87775	YES	MAP2K6	---	Pig
ENSSSCT00000075305	1.54959	12.528	4.1653	0.000622853	0.0121396	-0.383449	2.92734	YES	ARHGAP42	---	Pig
ENSSSCT00000011877	1.54937	11.0963	4.16284	0.000626208	0.0121715	-0.388666	2.92689	YES	PYCR2	XM_003130542	Pig
NZ_CP034479.1_cds_WP_000182072.1_2018	2.99287	8.38448	4.16293	0.000626088	0.0121715	-0.388479	7.96058	YES	sopE2	---	Salmonella
ENSSSCT00000039133	-1.67012	11.7936	-4.16216	0.000627141	0.0121729	-0.390112	-3.18241	YES	ATG16L1	NM_001190273	Pig
ENSSSCT00000025489	-1.67742	11.5155	-4.15691	0.00063437	0.012282	-0.40124	-3.19856	YES	TP53INP2	---	Pig
NZ_CP034479.1_cds_WP_000666689.1_4394	1.93516	8.29222	4.15681	0.000634498	0.012282	-0.401436	3.8242	YES	---	---	Salmonella
ENSSSCT00000049118	1.80765	11.6893	4.15303	0.000639756	0.0123669	-0.409449	3.50072	YES	PRPF40A	XM_013984129	Pig
NZ_CP034479.1_cds_WP_000589769.1_3390	1.65496	5.8592	4.1503	0.000643582	0.0124238	-0.415237	3.14914	YES	allC	---	Salmonella
ENSSSCT00000051270	-1.28304	11.2725	-4.1475	0.000647535	0.0124831	-0.421183	-2.43352	YES	KLHL6	---	Pig
ENSSSCT00000019333	-1.44425	12.8171	-4.14423	0.00065218	0.0125385	-0.428122	-2.72122	YES	UNC119	XM_003131761	Pig
ENSSSCT00000041950	1.1755	12.015	4.14464	0.000651583	0.0125385	-0.427234	2.25872	YES	MAPK7	---	Pig
ENSSSCT00000017461	1.79855	12.0368	4.14107	0.000656696	0.0126082	-0.434822	3.47871	YES	WDR75	---	Pig
ENSSSCT00000051766	-1.26188	11.9782	-4.13708	0.000662433	0.0127011	-0.443265	-2.39809	YES	MUC5AC	---	Pig
ENSSSCT00000017194	1.4018	11.6866	4.13583	0.000664245	0.0127186	-0.445917	2.6423	YES	CFAP97	---	Pig
ENSSSCT00000001090	1.51712	12.1456	4.13491	0.000665589	0.0127271	-0.447879	2.86218	YES	CDYL	XM_021100128	Pig
ENSSSCT00000062973	-1.83698	10.9096	-4.13365	0.000667421	0.0127449	-0.450546	-3.57261	YES	SGK1	NM_001244459	Pig
ENSSSCT00000078787	-1.35743	12.3826	-4.1323	0.000669386	0.0127652	-0.4534	-2.56229	YES	KY	---	Pig
ENSSSCT00000064880	-1.7168	11.8216	-4.13082	0.000671552	0.0127893	-0.456536	-3.28707	YES	EGFEM1P	---	Pig
ENSSSCT00000013274	-1.91709	11.4933	-4.12805	0.000675639	0.0128323	-0.462426	-3.77661	YES	VEGFD	XM_001928382	Pig
ENSSSCT00000015706	1.74328	12.6226	4.12685	0.000677401	0.0128323	-0.464954	3.34795	YES	HARS2	---	Pig
ENSSSCT00000090215	1.82093	12.3917	4.12742	0.000676566	0.0128323	-0.463757	3.53309	YES	ZNF576	---	Pig
NZ_CP034479.1_cds_WP_000091673.1_1546	-1.819	6.48772	-4.12683	0.000677437	0.0128323	-0.465005	-3.52838	YES	napG	---	Salmonella
ENSSSCT00000079533	-3.24681	11.1607	-4.12482	0.000680411	0.0128714	-0.469257	-9.49263	YES	RP1	XM_021090355	Pig
NZ_CP034479.1_cds_WP_000259651.1_3074	1.42465	4.04343	4.12036	0.000687075	0.0129801	-0.478717	2.68449	YES	#N/A	---	Salmonella
ENSSSCT00000040144	-2.05537	11.2877	-4.11844	0.000689971	0.0130175	-0.482799	-4.1565	YES	TMEM184C	XM_021101527	Pig
ENSSSCT00000017403	1.42217	11.771	4.11771	0.000691069	0.0130208	-0.484342	2.67988	YES	HOXD9	XM_013984297	Pig
ENSSSCT00000054141	1.36654	11.9197	4.11493	0.000695283	0.0130828	-0.490242	2.57851	YES	ELL2	XM_003123796	Pig
NZ_CP034479.1_cds_WP_001275340.1_229	1.76041	4.51196	4.11395	0.000696776	0.0130935	-0.492324	3.38794	YES	bcsA	---	Salmonella
ENSSSCT00000079831	-1.60885	11.4871	-4.11252	0.000698957	0.013117	-0.495357	-3.0501	YES	---	---	Pig
NZ_CP034479.1_cds_WP_000382035.1_1053	1.75567	9.26618	4.10819	0.000705596	0.0132241	-0.504531	3.37683	YES	---	---	Salmonella
ENSSSCT00000054786	-1.50615	12.5476	-4.10716	0.00070719	0.0132364	-0.506721	-2.84052	YES	---	---	Pig
ENSSSCT00000059224	1.33948	11.4169	4.10598	0.000709015	0.0132531	-0.509222	2.53061	YES	SFI1	---	Pig
ENSSSCT00000046926	1.73362	11.1632	4.10416	0.000711841	0.013274	-0.513082	3.3256	YES	LGMN	---	Pig
ENSSSCT00000064385	-2.27357	12.2093	-4.10405	0.000712012	0.013274	-0.513314	-4.83518	YES	CXCR4	NM_213773	Pig
NZ_CP034479.1_cds_WP_000868285.1_3577	-1.48751	3.73651	-4.10263	0.000714225	0.0132977	-0.516326	-2.80404	YES	---	---	Salmonella
ENSSSCT00000042855	-1.81248	11.4834	-4.10138	0.000716179	0.0133166	-0.518977	-3.51245	YES	GALNT10	---	Pig
NZ_CP034479.1_cds_WP_000257298.1_501	2.10912	8.79762	4.10072	0.000717212	0.0133183	-0.520376	4.31428	YES	sspA	---	Salmonella
ENSSSCT00000047016	1.5665	12.5966	4.09638	0.000724041	0.0134275	-0.52957	2.96186	YES	TP53I11	---	Pig
ENSSSCT00000054249	-1.69995	12.9503	-4.09549	0.000725448	0.013436	-0.531454	-3.2489	YES	RGS1	XM_003357617	Pig
ENSSSCT00000066663	1.52778	12.2394	4.09451	0.000727013	0.0134474	-0.533544	2.88342	YES	PHTF2	---	Pig
ENSSSCT00000004830	-1.70181	12.4696	-4.09316	0.000729163	0.0134695	-0.53641	-3.25309	YES	PRDM1	XM_001925350	Pig
ENSSSCT00000044720	1.96756	11.9015	4.09128	0.000732166	0.0135074	-0.540397	3.91106	YES	SHC2	---	Pig
NZ_CP034479.1_cds_WP_000922736.1_529	-1.39556	5.46875	-4.09033	0.000733683	0.0135177	-0.542405	-2.6309	YES	---	---	Salmonella
ENSSSCT00000009173	1.4865	12.2661	4.0877	0.000737912	0.0135252	-0.547981	2.80209	YES	FAM161A	---	Pig
ENSSSCT00000012476	2.63985	12.5613	4.08808	0.000737303	0.0135252	-0.547181	6.23266	YES	SEMA3F	XM_001925143	Pig
ENSSSCT00000045694	2.99881	11.751	4.08799	0.000737446	0.0135252	-0.547369	7.99339	YES	ZNF22	XM_003483520	Pig
NZ_CP034479.1_cds_WP_000566344.1_3029	-1.23576	3.62911	-4.08816	0.000737172	0.0135252	-0.547008	-2.35506	YES	ltaE	---	Salmonella
NZ_CP034479.1_cds_WP_001139040.1_3809	-1.52585	3.9096	-4.08601	0.000740651	0.0135578	-0.551576	-2.87956	YES	---	---	Salmonella
ENSSSCT00000045124	-1.65955	12.6015	-4.07897	0.000752135	0.0137503	-0.566502	-3.15917	YES	NEK7	---	Pig
ENSSSCT00000054931	1.57178	10.9302	4.07698	0.00075542	0.0137698	-0.570729	2.97272	YES	EHBP1	---	Pig
ENSSSCT00000066839	-1.29485	12.3492	-4.07655	0.00075612	0.0137698	-0.571628	-2.45351	YES	ATP11A	---	Pig
NZ_CP034479.1_cds_WP_000106461.1_82	-1.92039	5.06713	-4.07739	0.000754735	0.0137698	-0.56985	-3.78526	YES	---	---	Salmonella
ENSSSCT00000002184	2.9075	14.9143	4.075	0.000758692	0.0137988	-0.574922	7.50316	YES	NFKBIA	NM_001005150	Pig
NZ_CP034479.1_cds_WP_000130175.1_3912	2.22805	8.39119	4.07344	0.000761279	0.0138281	-0.578224	4.685	YES	tal	---	Salmonella
ENSSSCT00000061015	1.35957	12.3864	4.07211	0.000763493	0.0138505	-0.58104	2.56608	YES	HOXC8	---	Pig
ENSSSCT00000006275	1.65785	11.543	4.06958	0.000767733	0.0139074	-0.586412	3.15546	YES	ABL1	XM_005660526	Pig
NZ_CP034479.1_cds_WP_000911555.1_1638	1.42805	6.65074	4.06907	0.000768591	0.0139074	-0.587496	2.69082	YES	---	---	Salmonella
ENSSSCT00000066758	2.17974	9.81921	4.06716	0.000771809	0.01393	-0.591548	4.53072	YES	ITIH2	NM_213903	Pig
NZ_CP034479.1_cds_WP_000547737.1_4142	-1.55308	4.72347	-4.06739	0.000771427	0.01393	-0.591068	-2.93443	YES	---	---	Salmonella
ENSSSCT00000079673	-1.4671	12.1977	-4.0653	0.00077496	0.013969	-0.5955	-2.76466	YES	FAM46C	NM_001315609	Pig
ENSSSCT00000032495	-1.76159	12.5125	-4.06454	0.00077624	0.0139743	-0.5971	-3.39072	YES	CLCN7	---	Pig
NZ_CP034479.1_cds_WP_000131735.1_1395	-1.5301	4.08068	-4.06286	0.000779098	0.0140079	-0.600664	-2.88806	YES	mntH	---	Salmonella
ENSSSCT00000005396	3.0757	12.6108	4.05596	0.000790951	0.0141545	-0.615308	8.43099	YES	SERPINB2	XM_003121697	Pig
ENSSSCT00000039284	1.39653	10.6944	4.05683	0.000789447	0.0141545	-0.613462	2.63268	YES	CADM1	---	Pig
ENSSSCT00000044166	-1.42157	11.954	-4.0552	0.000792254	0.0141545	-0.616904	-2.67877	YES	KPTN	XM_003127264	Pig
ENSSSCT00000054179	1.53126	11.7742	4.05563	0.000791514	0.0141545	-0.615998	2.89039	YES	PAQR3	---	Pig
NZ_CP034479.1_cds_WP_000852994.1_4078	1.52522	3.96482	4.05692	0.000789295	0.0141545	-0.613276	2.8783	YES	pmbA	---	Salmonella
ENSSSCT00000009030	1.6955	12.6561	4.05371	0.000794856	0.0141831	-0.620083	3.2389	YES	TMSB10	---	Pig
ENSSSCT00000001010	1.38427	12.7654	4.05186	0.00079807	0.014198	-0.623997	2.61041	YES	C12orf29	---	Pig
ENSSSCT00000041186	-2.96824	10.1209	-4.0515	0.000798702	0.014198	-0.624765	-7.82579	YES	PHAX	---	Pig
ENSSSCT00000079838	1.37103	12.0454	4.05165	0.00079843	0.014198	-0.624435	2.58656	YES	DIAPH2	XM_021080480	Pig
NZ_CP034479.1_cds_WP_000978038.1_1504	2.48341	7.36439	4.04847	0.000804006	0.0142744	-0.631182	5.59217	YES	arnT	---	Salmonella
ENSSSCT00000007826	1.25842	11.9294	4.04492	0.000810276	0.0143677	-0.638715	2.39234	YES	ATRN	---	Pig
ENSSSCT00000032142	-2.3232	12.3161	-4.03932	0.00082027	0.0144543	-0.650601	-5.00441	YES	LY75	NM_001184946	Pig
ENSSSCT00000032168	-1.45541	12.1815	-4.03954	0.000819873	0.0144543	-0.650132	-2.74235	YES	EIF4A1	XM_021066014	Pig
ENSSSCT00000062126	1.76877	12.4861	4.04119	0.000816919	0.0144543	-0.646632	3.40763	YES	BIVM	XM_021065135	Pig
ENSSSCT00000068834	2.87914	11.8524	4.03954	0.000819871	0.0144543	-0.650129	7.35713	YES	RPE	---	Pig
NZ_CP034479.1_cds_WP_000562964.1_916	1.67471	4.58157	4.04073	0.000817732	0.0144543	-0.647596	3.19255	YES	---	---	Salmonella
NZ_CP034479.1_cds_WP_000558988.1_1777	1.40565	8.19211	4.03843	0.000821864	0.0144644	-0.652483	2.64938	YES	---	---	Salmonella
ENSSSCT00000006522	1.68441	12.6082	4.0371	0.000824257	0.0144705	-0.655302	3.21409	YES	FAM135B	XM_021088864	Pig
NZ_CP034479.1_cds_WP_000091194.1_2364	1.92897	8.9626	4.03744	0.000823648	0.0144705	-0.654585	3.80784	YES	marA	---	Salmonella
ENSSSCT00000078822	1.45841	10.7073	4.03346	0.000830847	0.0145681	-0.663023	2.74806	YES	HSPA4	---	Pig
ENSSSCT00000057959	-1.81078	12.1711	-4.03273	0.000832186	0.0145736	-0.664584	-3.50831	YES	MFN2	---	Pig
ENSSSCT00000051123	1.51369	12.3078	4.03212	0.000833294	0.0145749	-0.665873	2.85539	YES	ADCY3	XM_021087777	Pig
ENSSSCT00000012990	-1.32224	13.1497	-4.02825	0.000840384	0.0146679	-0.674087	-2.50054	YES	DTX3L	---	Pig
ENSSSCT00000060361	-3.55019	11.1306	-4.02808	0.000840683	0.0146679	-0.674432	-11.7142	YES	AVPI1	---	Pig
NZ_CP034479.1_cds_WP_000976132.1_2265	1.54585	9.57956	4.02726	0.000842202	0.0146763	-0.676182	2.91975	YES	---	---	Salmonella
NZ_CP034479.1_cds_WP_001250313.1_3717	2.38729	8.31723	4.02664	0.000843333	0.0146779	-0.677482	5.23173	YES	---	---	Salmonella
NZ_CP034479.1_cds_WP_000488548.1_3419	1.47589	4.87818	4.02559	0.000845274	0.0146936	-0.679711	2.78155	YES	---	---	Salmonella
ENSSSCT00000005618	-1.76791	11.4452	-4.02461	0.000847101	0.0147073	-0.681804	-3.40561	YES	HIF1A	NM_001123124	Pig
ENSSSCT00000044661	1.61401	12.3774	4.02142	0.000853031	0.0147921	-0.688566	3.06101	YES	ADCY9	XM_021086712	Pig
ENSSSCT00000004309	1.46168	12.5087	4.01763	0.000860128	0.014897	-0.696597	2.75429	YES	EFCAB14	XM_013999429	Pig
ENSSSCT00000046676	-1.97008	10.9908	-4.01585	0.000863484	0.0149368	-0.700372	-3.91789	YES	TNNT3	---	Pig
ENSSSCT00000081357	-2.15329	12.3408	-4.015	0.000865093	0.0149464	-0.702176	-4.44841	YES	SEC14L5	---	Pig
ENSSSCT00000002603	-2.09365	12.4482	-4.01141	0.000871921	0.014974	-0.709796	-4.26828	YES	PSEN1	---	Pig
ENSSSCT00000014918	-1.31058	11.289	-4.01236	0.000870108	0.014974	-0.707779	-2.48041	YES	ICAM4	XM_003123246	Pig
ENSSSCT00000037934	1.38336	12.6598	4.0121	0.000870616	0.014974	-0.708344	2.60875	YES	PDCD10	XM_021068279	Pig
ENSSSCT00000039163	1.49732	11.7085	4.01138	0.000871982	0.014974	-0.709863	2.82317	YES	MRPL58	NM_001244295	Pig
NZ_CP034479.1_cds_WP_000245788.1_955	2.90461	8.75797	4.01213	0.000870557	0.014974	-0.708279	7.48817	YES	sipB	---	Salmonella
ENSSSCT00000054975	1.4908	11.6383	4.00855	0.00087739	0.0150486	-0.715856	2.81044	YES	SEPHS1	XM_021064859	Pig
NZ_CP034479.1_cds_WP_000131713.1_3279	-2.03587	6.53832	-4.00416	0.000885876	0.0151757	-0.725184	-4.10069	YES	mrdB	---	Salmonella
NZ_CP034479.1_cds_WP_001220237.1_3428	2.12626	9.11415	4.00283	0.000888459	0.0152016	-0.728005	4.36584	YES	---	---	Salmonella
NZ_CP034479.1_cds_WP_000110572.1_990	1.31366	7.76511	3.99911	0.000895719	0.0153073	-0.735892	2.48572	YES	---	---	Salmonella
ENSSSCT00000055037	2.1149	15.4891	3.99762	0.000898641	0.0153387	-0.739047	4.3316	YES	ITGAX	XR_002342354	Pig
ENSSSCT00000025519	1.75272	11.6145	3.99685	0.000900165	0.0153462	-0.740689	3.36994	YES	CLGN	XM_005666859	Pig
NZ_CP034479.1_cds_WP_000947413.1_3694	-1.79033	7.98725	-3.99557	0.000902693	0.0153708	-0.743406	-3.45895	YES	ispU	---	Salmonella
NZ_CP034479.1_cds_WP_000932246.1_957	2.266	12.6677	3.99428	0.000905234	0.0153955	-0.746131	4.80988	YES	sipD	---	Salmonella
NZ_CP034479.1_cds_WP_000989296.1_1624	2.54848	9.03527	3.99349	0.0009068	0.0154036	-0.747805	5.85019	YES	---	---	Salmonella
ENSSSCT00000011074	-2.52777	11.7972	-3.99206	0.000909637	0.0154148	-0.750832	-5.7668	YES	TSSK2	---	Pig
NZ_CP034479.1_cds_WP_000462905.1_456	-2.41902	6.19852	-3.99215	0.000909457	0.0154148	-0.75064	-5.34806	YES	fis	---	Salmonella
ENSSSCT00000023297	1.58728	11.9864	3.99018	0.000913405	0.0154601	-0.754836	3.00482	YES	RAD51D	XM_021067413	Pig
ENSSSCT00000075810	-2.01331	11.5046	-3.98613	0.000921527	0.0155578	-0.763414	-4.03708	YES	---	---	Pig
NZ_CP034479.1_cds_WP_001214750.1_263	1.8244	9.04171	3.98603	0.00092174	0.0155578	-0.763638	3.54161	YES	---	---	Salmonella
NZ_CP034479.1_cds_WP_000011227.1_4572	1.59988	9.36854	3.98566	0.000922473	0.0155578	-0.764408	3.03119	YES	wecC	---	Salmonella
NZ_CP034479.1_cds_WP_000958064.1_3334	1.62624	4.96138	3.98427	0.000925298	0.0155869	-0.76737	3.08708	YES	#N/A	---	Salmonella
NZ_CP034479.1_cds_WP_000029150.1_839	-1.29656	4.01086	-3.98317	0.000927519	0.0156057	-0.769693	-2.45642	YES	---	---	Salmonella
ENSSSCT00000070105	-1.52075	13.2164	-3.98224	0.000929402	0.0156188	-0.771658	-2.8694	YES	THBD	NM_001130732	Pig
NZ_CP034479.1_cds_WP_000214154.1_1415	-1.49752	4.80082	-3.98153	0.000930854	0.0156247	-0.773171	-2.82356	YES	fadJ	---	Salmonella
ENSSSCT00000005152	-1.95169	12.8796	-3.98051	0.000932934	0.0156257	-0.775332	-3.86826	YES	SQOR	---	Pig
NZ_CP034479.1_cds_WP_000480208.1_976	1.75759	4.45089	3.98042	0.000933125	0.0156257	-0.775531	3.38134	YES	#N/A	---	Salmonella
ENSSSCT00000010109	-1.31273	13.7996	-3.97895	0.000936122	0.0156574	-0.778637	-2.48412	YES	WDFY3	---	Pig
ENSSSCT00000016391	1.36482	12.6048	3.97527	0.000943708	0.0157221	-0.786455	2.57544	YES	HSPB2	XM_003129868	Pig
ENSSSCT00000041310	2.55381	13.311	3.97566	0.000942893	0.0157221	-0.785619	5.87184	YES	QRSL1	XM_003480294	Pig
NZ_CP034479.1_cds_WP_000743436.1_3109	1.50748	8.45865	3.97638	0.000941404	0.0157221	-0.784088	2.84313	YES	hlyD	---	Salmonella
NZ_CP034479.1_cds_WP_000963150.1_1012	-1.14084	3.56837	-3.97492	0.000944438	0.0157221	-0.787205	-2.20509	YES	recA	---	Salmonella
ENSSSCT00000008798	-1.61475	11.974	-3.97377	0.0009468	0.0157429	-0.789624	-3.06259	YES	BAIAP3	---	Pig
NZ_CP034479.1_cds_WP_000826819.1_2448	1.86345	4.58816	3.97242	0.000949617	0.0157712	-0.792502	3.63877	YES	#N/A	---	Salmonella
ENSSSCT00000038216	-1.5885	9.04325	-3.9705	0.000953604	0.0158004	-0.796561	-3.00737	YES	MRPS33	---	Pig
ENSSSCT00000038623	2.16353	12.4184	3.97081	0.000952955	0.0158004	-0.795901	4.48011	YES	SLITRK3	XM_005657095	Pig
ENSSSCT00000037553	1.33634	12.4035	3.96935	0.000956014	0.0158033	-0.799005	2.52511	YES	RUNX1T1	---	Pig
NZ_CP034479.1_cds_WP_000246065.1_2911	1.77103	6.58578	3.9697	0.000955287	0.0158033	-0.798268	3.41298	YES	---	---	Salmonella
ENSSSCT00000057592	1.52806	12.4634	3.96626	0.000962505	0.015855	-0.805559	2.88398	YES	KISS1	XM_005656644	Pig
ENSSSCT00000061316	-1.42287	12.7929	-3.967	0.000960946	0.015855	-0.80399	-2.68118	YES	YIPF1	---	Pig
ENSSSCT00000078016	-1.41781	12.9448	-3.96678	0.000961403	0.015855	-0.80445	-2.6718	YES	GRIPAP1	---	Pig
NZ_CP034479.1_cds_WP_014344259.1_4257	-2.05153	4.33506	-3.9649	0.000965377	0.0158838	-0.808445	-4.14547	YES	---	---	Salmonella
ENSSSCT00000058322	1.5309	12.3442	3.96391	0.000967463	0.0158996	-0.810536	2.88967	YES	ZNF385A	---	Pig
ENSSSCT00000007100	1.55281	12.669	3.9625	0.000970456	0.0159303	-0.813528	2.93388	YES	MEF2D	---	Pig
ENSSSCT00000004018	-1.69438	11.7634	-3.96136	0.000972882	0.0159517	-0.815945	-3.23639	YES	CSMD2	---	Pig
ENSSSCT00000045940	-3.39984	10.5286	-3.95969	0.000976461	0.0159764	-0.819502	-10.5549	YES	HCRTR1	NM_001043346	Pig
ENSSSCT00000081023	-1.48489	13.3824	-3.9596	0.000976649	0.0159764	-0.819689	-2.79896	YES	DAZAP2	---	Pig
NZ_CP034479.1_cds_WP_000212284.1_3382	-1.74811	5.04222	-3.95877	0.000978418	0.0159869	-0.821441	-3.35917	YES	lpxH	---	Salmonella
NZ_CP034479.1_cds_WP_000342503.1_951	-1.22146	3.15724	-3.9566	0.000983076	0.0160444	-0.82604	-2.33182	YES	spaQ	---	Salmonella
ENSSSCT00000066456	1.63144	12.3249	3.9552	0.00098611	0.0160754	-0.829025	3.09822	YES	---	---	Pig
ENSSSCT00000000700	-1.44968	14.7873	-3.95021	0.000996944	0.016122	-0.839606	-2.73148	YES	CLEC7A	---	Pig
ENSSSCT00000002498	-1.56542	13.9361	-3.95045	0.000996424	0.016122	-0.8391	-2.95964	YES	SLC12A6	XM_021099332	Pig
ENSSSCT00000009234	-1.48725	10.6178	-3.95042	0.000996475	0.016122	-0.83915	-2.80355	YES	CALM2	XM_003125163	Pig
ENSSSCT00000019553	1.32883	11.9782	3.95175	0.000993581	0.016122	-0.836334	2.51198	YES	---	---	Pig
ENSSSCT00000045133	-1.48499	11.9913	-3.95149	0.000994151	0.016122	-0.836889	-2.79914	YES	TRERF1	---	Pig
ENSSSCT00000071155	1.21455	11.4108	3.95227	0.000992448	0.016122	-0.835229	2.32068	YES	PMPCB	XM_003130241	Pig
NZ_CP034479.1_cds_WP_000557304.1_2392	1.49027	3.80256	3.95085	0.000995538	0.016122	-0.838239	2.80941	YES	#N/A	---	Salmonella
ENSSSCT00000088214	1.86965	12.4378	3.949	0.000999586	0.0161463	-0.842169	3.65444	YES	SNX14	---	Pig
ENSSSCT00000034313	1.33254	12.2338	3.94801	0.00100175	0.0161526	-0.844261	2.51846	YES	DXO	NM_001101826	Pig
ENSSSCT00000076787	-2.37977	11.5666	-3.94766	0.00100253	0.0161526	-0.845019	-5.20455	YES	NDUFAF7	---	Pig
NZ_CP034479.1_cds_WP_001252820.1_1795	2.06401	5.1302	3.94726	0.0010034	0.0161526	-0.845856	4.18148	YES	#N/A	---	Salmonella
ENSSSCT00000016206	2.15585	11.4786	3.94638	0.00100533	0.0161652	-0.847715	4.45632	YES	KLHL35	---	Pig
ENSSSCT00000055794	-1.60248	12.2307	-3.94513	0.0010081	0.0161914	-0.85038	-3.03664	YES	TNFSF8	NM_001025219	Pig
ENSSSCT00000068079	1.76426	13.2093	3.94374	0.00101116	0.0162221	-0.853314	3.39699	YES	MUC2	XM_021082584	Pig
ENSSSCT00000074206	-1.68191	12.9059	-3.93972	0.0010201	0.016347	-0.861838	-3.20852	YES	PDE4B	---	Pig
NZ_CP034479.1_cds_WP_000749515.1_3922	1.40716	3.95719	3.93803	0.0010239	0.0163894	-0.865439	2.65215	YES	---	---	Salmonella
ENSSSCT00000009586	1.2612	11.6462	3.93552	0.00102954	0.0164304	-0.870752	2.39695	YES	TBC1D19	XM_013978566	Pig
ENSSSCT00000015701	1.40259	11.2062	3.93482	0.00103111	0.0164304	-0.87223	2.64376	YES	NDUFA2	XM_003124046	Pig
ENSSSCT00000060075	-2.41338	11.3484	-3.93517	0.00103033	0.0164304	-0.871497	-5.32723	YES	BCL2A1	NM_001164511	Pig
NZ_CP034479.1_cds_WP_000938191.1_2870	2.25964	9.57829	3.93551	0.00102955	0.0164304	-0.870769	4.78874	YES	pipA	---	Salmonella
ENSSSCT00000010460	-2.35971	15.6129	-3.93173	0.00103812	0.016468	-0.878794	-5.13266	YES	TNFSF13B	XM_005668530	Pig
ENSSSCT00000047729	-1.52157	13.7268	-3.93312	0.00103496	0.016468	-0.875837	-2.87104	YES	IDS	XM_021080476	Pig
NZ_CP034479.1_cds_WP_000274596.1_4385	2.11121	7.55391	3.93218	0.00103709	0.016468	-0.87783	4.32055	YES	---	---	Salmonella
NZ_CP034479.1_cds_WP_000075773.1_1756	1.60996	4.05865	3.93207	0.00103734	0.016468	-0.878065	3.05244	YES	pduT	---	Salmonella
ENSSSCT00000081349	-1.30245	11.4479	-3.93053	0.00104085	0.0164927	-0.881331	-2.46647	YES	FLT1	XM_001925740	Pig
ENSSSCT00000004199	-1.88616	11.1817	-3.92815	0.00104629	0.0165603	-0.886376	-3.69651	YES	RPE65	XM_003127931	Pig
ENSSSCT00000019566	-1.44917	11.0887	-3.92459	0.00105449	0.0166616	-0.893931	-2.7305	YES	ALOXE3	---	Pig
NZ_CP034479.1_cds_WP_000725075.1_3716	-1.53191	5.93006	-3.92435	0.00105504	0.0166616	-0.894438	-2.89168	YES	stfF	---	Salmonella
ENSSSCT00000004620	2.06089	14.7757	3.91779	0.00107032	0.0168841	-0.908358	4.17245	YES	VNN1	NM_214133	Pig
ENSSSCT00000009118	-1.65737	12.0383	-3.91722	0.00107164	0.0168861	-0.909552	-3.15442	YES	TGFA	---	Pig
ENSSSCT00000053887	-1.27113	12.2105	-3.91397	0.0010793	0.0169691	-0.916448	-2.4135	YES	EEF1AKMT4-ECE2	XM_013982249	Pig
NZ_CP034479.1_cds_WP_000551937.1_1599	2.02536	7.53681	3.91405	0.00107911	0.0169691	-0.916271	4.07092	YES	setB	---	Salmonella
ENSSSCT00000043281	1.4702	12.0293	3.9126	0.00108255	0.0169922	-0.919356	2.7706	YES	ZNF280D	---	Pig
NZ_CP034479.1_cds_WP_000246126.1_1207	1.86484	7.98863	3.91234	0.00108318	0.0169922	-0.919915	3.64227	YES	---	---	Salmonella
NZ_CP034479.1_cds_WP_000771454.1_4230	1.61539	5.08721	3.91176	0.00108453	0.0169946	-0.921125	3.06395	YES	---	---	Salmonella
NZ_CP034479.1_cds_WP_001541637.1_39	-1.31527	4.55664	-3.91088	0.00108663	0.0170086	-0.922992	-2.48848	YES	#N/A	---	Salmonella
ENSSSCT00000015725	1.28801	12.331	3.90998	0.00108879	0.0170236	-0.924913	2.44192	YES	HDAC3	NM_001243827	Pig
ENSSSCT00000003131	-1.37236	11.4682	-3.90635	0.00109748	0.0171318	-0.932608	-2.58895	YES	---	---	Pig
ENSSSCT00000004144	1.5372	12.4728	3.90442	0.00110212	0.0171318	-0.936689	2.9023	YES	GALNT1	XM_003482057	Pig
ENSSSCT00000027597	-1.2119	11.9267	-3.90407	0.00110297	0.0171318	-0.937438	-2.31642	YES	BAHCC1	---	Pig
ENSSSCT00000047977	-1.38845	11.5988	-3.90484	0.00110112	0.0171318	-0.935815	-2.61797	YES	GPR162	XM_003481693	Pig
ENSSSCT00000048383	-3.65294	10.9981	-3.90529	0.00110002	0.0171318	-0.934845	-12.5789	YES	ALKBH5	---	Pig
ENSSSCT00000086305	-2.12221	11.5201	-3.9046	0.00110169	0.0171318	-0.936313	-4.3536	YES	COQ8A	---	Pig
ENSSSCT00000006289	-1.24773	12.1986	-3.90089	0.00111067	0.0172325	-0.944172	-2.37468	YES	RAPGEF1	---	Pig
ENSSSCT00000002183	2.02235	11.6952	3.89676	0.00112079	0.0173704	-0.952945	4.06245	YES	PSMA6	---	Pig
ENSSSCT00000009965	-2.06676	11.8654	-3.89216	0.00113213	0.0175269	-0.962685	-4.18945	YES	NDNF	---	Pig
ENSSSCT00000013171	-2.25101	11.6128	-3.89159	0.00113354	0.0175297	-0.963894	-4.76016	YES	OLIG2	---	Pig
ENSSSCT00000049435	1.8358	12.9623	3.88923	0.00113943	0.0176015	-0.968908	3.56969	YES	SEL1L	XM_021099584	Pig
ENSSSCT00000002069	-3.12788	11.8506	-3.88722	0.00114446	0.0176065	-0.973163	-8.74151	YES	WDR93	---	Pig
ENSSSCT00000058047	-2.00127	11.4662	-3.88756	0.00114361	0.0176065	-0.972444	-4.00351	YES	TRIM15	---	Pig
ENSSSCT00000078487	-1.89064	11.2761	-3.88661	0.00114597	0.0176065	-0.974445	-3.708	YES	TSG101	XM_021083264	Pig
NZ_CP034479.1_cds_WP_000802242.1_4420	1.47817	3.87397	3.88852	0.00114121	0.0176065	-0.970412	2.78595	YES	---	---	Salmonella
NZ_CP034479.1_cds_WP_001012658.1_1663	-1.91077	7.31866	-3.8869	0.00114526	0.0176065	-0.973838	-3.76009	YES	---	---	Salmonella
ENSSSCT00000045753	1.45566	12.428	3.88565	0.00114839	0.0176244	-0.976479	2.74281	YES	WNT2	XM_003134756	Pig
ENSSSCT00000018508	1.87804	14.4286	3.88354	0.00115372	0.017687	-0.980957	3.67576	YES	STK10	XM_021077114	Pig
ENSSSCT00000055158	1.33147	12.7673	3.88252	0.0011563	0.0176883	-0.983124	2.51659	YES	R3HDM2	XM_021091855	Pig
ENSSSCT00000089345	1.53561	12.3855	3.88299	0.0011551	0.0176883	-0.98212	2.8991	YES	IRS1	NM_001244489	Pig
ENSSSCT00000046553	-1.18223	12.2332	-3.87979	0.00116324	0.0177561	-0.988912	-2.26927	YES	STARD3	XM_005653911	Pig
NZ_CP034479.1_cds_WP_000130314.1_3467	-1.44927	3.80344	-3.88016	0.00116229	0.0177561	-0.988123	-2.73071	YES	---	---	Salmonella
ENSSSCT00000037233	-1.39926	11.6576	-3.87809	0.00116759	0.0178033	-0.992522	-2.63767	YES	RASL12	XM_021100052	Pig
NZ_CP034479.1_cds_WP_000777266.1_4297	1.78453	5.93283	3.8771	0.00117012	0.0178226	-0.994615	3.44507	YES	---	---	Salmonella
ENSSSCT00000084364	1.51776	10.1622	3.8756	0.00117396	0.0178619	-0.997784	2.86346	YES	MDH1	---	Pig
ENSSSCT00000014737	-1.59109	11.8481	-3.87429	0.00117734	0.017894	-1.00056	-3.01277	YES	TJP3	---	Pig
ENSSSCT00000041169	1.33547	13.0971	3.8729	0.00118094	0.0179294	-1.00351	2.52357	YES	TYK2	NM_001114670	Pig
ENSSSCT00000006177	1.29609	11.7648	3.87018	0.00118799	0.0180173	-1.00928	2.45563	YES	STXBP1	XM_005660443	Pig
ENSSSCT00000035836	-2.08511	10.7868	-3.86688	0.00119661	0.0181159	-1.01627	-4.24308	YES	TGM1	XM_021099206	Pig
ENSSSCT00000064357	1.13296	11.9502	3.86671	0.00119706	0.0181159	-1.01663	2.19309	YES	ARHGAP18	---	Pig
ENSSSCT00000090985	1.23592	10.462	3.86394	0.00120436	0.0182069	-1.0225	2.35532	YES	PCCB	NM_213901	Pig
ENSSSCT00000048630	-1.2854	12.3846	-3.86152	0.00121076	0.0182841	-1.02763	-2.43749	YES	PIP4P1	---	Pig
ENSSSCT00000023260	-2.16761	11.2454	-3.8583	0.00121934	0.0183489	-1.03446	-4.49279	YES	TINAG	XM_021098514	Pig
ENSSSCT00000058491	2.02241	12.8261	3.85937	0.00121647	0.0183489	-1.03218	4.06262	YES	PSMD10	XM_001926907	Pig
NZ_CP034479.1_cds_WP_001103887.1_479	2.04551	4.94909	3.85796	0.00122023	0.0183489	-1.03517	4.12818	YES	---	---	Salmonella
NZ_CP034479.1_cds_WP_001524621.1_3205	1.62275	5.18706	3.85886	0.00121785	0.0183489	-1.03328	3.07961	YES	glf	---	Salmonella
ENSSSCT00000051398	2.87394	13.3622	3.85527	0.00122746	0.0184184	-1.04088	7.33065	YES	RASSF9	XM_021092784	Pig
ENSSSCT00000090334	2.06151	13.1523	3.85528	0.00122743	0.0184184	-1.04085	4.17423	YES	RECK	---	Pig
NZ_CP034479.1_cds_WP_000128327.1_3160	-1.9383	6.73237	-3.85473	0.00122891	0.0184206	-1.04202	-3.83254	YES	---	---	Salmonella
ENSSSCT00000068984	-1.38984	13.5841	-3.85232	0.00123541	0.0184828	-1.04712	-2.62049	YES	---	---	Pig
NZ_CP034479.1_cds_WP_000557889.1_4435	2.13236	5.68852	3.85223	0.00123567	0.0184828	-1.04732	4.38435	YES	---	---	Salmonella
ENSSSCT00000000393	-1.2962	12.0199	-3.85095	0.00123913	0.0185149	-1.05003	-2.45582	YES	DGKA	---	Pig
ENSSSCT00000061078	2.33508	12.9734	3.84759	0.00124828	0.0186321	-1.05714	5.04581	YES	TRIM16	---	Pig
ENSSSCT00000008595	1.70968	10.8429	3.84355	0.0012594	0.0187388	-1.06572	3.27087	YES	UQCRC2	XM_003124555	Pig
ENSSSCT00000047461	1.29265	12.3359	3.84374	0.00125888	0.0187388	-1.06531	2.44977	YES	AQP8	---	Pig
NZ_CP034479.1_cds_WP_000155978.1_2350	1.78405	5.06914	3.84355	0.0012594	0.0187388	-1.06571	3.44391	YES	#N/A	---	Salmonella
NZ_CP034479.1_cds_WP_000457876.1_2003	2.08684	8.86997	3.83891	0.00127228	0.0189105	-1.07555	4.24815	YES	---	---	Salmonella
NZ_CP034479.1_cds_WP_001188373.1_3212	-1.74492	6.74325	-3.8341	0.00128574	0.0190905	-1.08572	-3.35175	YES	#N/A	---	Salmonella
ENSSSCT00000031507	1.73212	11.6574	3.83332	0.00128795	0.0191032	-1.08738	3.32215	YES	---	---	Pig
ENSSSCT00000059137	-2.86367	11.5331	-3.83248	0.00129032	0.0191184	-1.08916	-7.27862	YES	CLIP4	---	Pig
ENSSSCT00000032638	1.32881	12.3885	3.83111	0.0012942	0.0191421	-1.09206	2.51195	YES	IGBP1	---	Pig
NZ_CP034479.1_cds_WP_000800497.1_1981	-1.48522	6.03303	-3.83096	0.00129463	0.0191421	-1.09238	-2.7996	YES	---	---	Salmonella
ENSSSCT00000024600	-1.50211	12.0383	-3.82977	0.00129801	0.0191721	-1.0949	-2.83257	YES	OPRD1	XM_003356260	Pig
NZ_CP034479.1_cds_WP_000934974.1_4108	-1.7807	7.08748	-3.82837	0.00130201	0.0192111	-1.09787	-3.43592	YES	---	---	Salmonella
ENSSSCT00000033895	-2.13007	9.0488	-3.82531	0.00131077	0.0192641	-1.10436	-4.37739	YES	SMS	XM_021079653	Pig
ENSSSCT00000049583	2.13298	12.1605	3.82563	0.00130986	0.0192641	-1.10368	4.38621	YES	TRIAP1	XM_021072517	Pig
ENSSSCT00000057324	1.69236	12.6893	3.82521	0.00131105	0.0192641	-1.10456	3.23184	YES	RFX3	---	Pig
NZ_CP034479.1_cds_WP_000469804.1_1120	-1.84873	6.23939	-3.82663	0.00130697	0.0192641	-1.10155	-3.60184	YES	trmD	---	Salmonella
NZ_CP034479.1_cds_WP_000818267.1_3807	2.36521	8.10943	3.82123	0.00132255	0.019413	-1.113	5.15226	YES	leuD	---	Salmonella
ENSSSCT00000062892	1.58963	11.2441	3.81955	0.00132741	0.0194533	-1.11655	3.00973	YES	DIMT1	NM_001244313	Pig
NZ_CP034479.1_cds_3261	1.54766	8.41722	3.81839	0.0013308	0.0194533	-1.11901	2.92343	YES	---	---	Salmonella
NZ_CP034479.1_cds_WP_000991053.1_852	-1.68377	4.02396	-3.81874	0.00132978	0.0194533	-1.11827	-3.21266	YES	csdA	---	Salmonella
NZ_CP034479.1_cds_WP_001183618.1_1772	-1.79326	4.68654	-3.81925	0.0013283	0.0194533	-1.1172	-3.46597	YES	pduA	---	Salmonella
ENSSSCT00000023257	1.58444	12.1127	3.81498	0.00134078	0.0195472	-1.12623	2.99891	YES	POLR2B	XM_003129037	Pig
ENSSSCT00000026919	-1.55574	11.4681	-3.81384	0.00134413	0.0195472	-1.12864	-2.93983	YES	SULT1A1	NM_213765	Pig
ENSSSCT00000040854	-1.33323	12.5453	-3.81508	0.00134048	0.0195472	-1.12602	-2.51967	YES	CA1	---	Pig
ENSSSCT00000063011	1.41503	12.0257	3.8141	0.00134337	0.0195472	-1.1281	2.66666	YES	ARID2	---	Pig
NZ_CP034479.1_cds_WP_001195556.1_2859	1.69701	8.70479	3.81386	0.00134409	0.0195472	-1.12861	3.24227	YES	---	---	Salmonella
ENSSSCT00000000614	-1.42467	12.301	-3.81217	0.00134908	0.0195599	-1.13219	-2.68453	YES	ABCC9	---	Pig
ENSSSCT00000078150	1.4178	12.1131	3.81214	0.00134915	0.0195599	-1.13224	2.67177	YES	LRCH2	---	Pig
NZ_CP034479.1_cds_WP_022664343.1_2712	1.45232	5.33266	3.81228	0.00134874	0.0195599	-1.13195	2.73648	YES	---	---	Salmonella
ENSSSCT00000088909	-1.14613	11.9967	-3.81152	0.001351	0.0195667	-1.13357	-2.2132	YES	RELL1	---	Pig
ENSSSCT00000064754	-1.33297	11.3313	-3.81092	0.00135276	0.0195722	-1.13483	-2.51921	YES	SMARCA5	XM_003129174	Pig
ENSSSCT00000010395	1.44827	11.8448	3.80963	0.0013566	0.0195724	-1.13756	2.7288	YES	NDFIP2	---	Pig
ENSSSCT00000018844	1.37047	12.1884	3.80996	0.00135562	0.0195724	-1.13687	2.58554	YES	CDC27	XM_003131307	Pig
NZ_CP034479.1_cds_WP_001066440.1_2383	2.6482	7.74693	3.80952	0.00135693	0.0195724	-1.1378	6.26883	YES	---	---	Salmonella
ENSSSCT00000036853	-1.73911	11.9075	-3.80771	0.00136234	0.0196304	-1.14164	-3.3383	YES	RAB3D	XM_003123177	Pig
ENSSSCT00000018248	1.68215	12.0168	3.80579	0.00136808	0.0196931	-1.14571	3.20906	YES	GLI3	XM_021078944	Pig
ENSSSCT00000044582	-1.28314	14.2004	-3.80251	0.00137795	0.0198151	-1.15265	-2.43367	YES	LRP10	---	Pig
ENSSSCT00000000300	-1.36711	12.055	-3.80058	0.00138379	0.0198788	-1.15674	-2.57953	YES	HOXC13	XM_003355421	Pig
NZ_CP034479.1_cds_WP_000368584.1_896	-1.38448	5.08328	-3.80007	0.00138534	0.0198809	-1.15782	-2.61077	YES	casA	---	Salmonella
NZ_CP034479.1_cds_WP_001541628.1_92	1.67356	9.40433	3.79782	0.00139219	0.0199589	-1.16258	3.19001	YES	---	---	Salmonella
ENSSSCT00000013206	2.05919	10.3764	3.79682	0.00139524	0.0199824	-1.16469	4.16751	YES	BACE2	XM_021071002	Pig
ENSSSCT00000005311	-1.75735	12.6017	-3.79514	0.00140039	0.0199955	-1.16825	-3.38076	YES	IGF1R	XM_021082915	Pig
ENSSSCT00000006167	-1.38162	11.4755	-3.79571	0.00139863	0.0199955	-1.16703	-2.60561	YES	ANGPTL2	XM_005660427	Pig
NZ_CP034479.1_cds_WP_000989908.1_1954	1.57969	5.73018	3.7952	0.00140019	0.0199955	-1.16812	2.98906	YES	#N/A	---	Salmonella
ENSSSCT00000058992	-1.46845	11.8702	-3.79315	0.00140651	0.020047	-1.17246	-2.76725	YES	BRS3	XM_003360456	Pig
ENSSSCT00000060464	2.57543	11.4718	3.79304	0.00140684	0.020047	-1.17269	5.96048	YES	HEXA	NM_001123221	Pig
ENSSSCT00000014290	-1.54085	11.1325	-3.79173	0.00141088	0.0200643	-1.17546	-2.90966	YES	FADS3	---	Pig
ENSSSCT00000072259	1.80944	12.5106	3.79217	0.00140954	0.0200643	-1.17454	3.50506	YES	PAPD5	---	Pig
ENSSSCT00000041771	1.8155	10.5675	3.79033	0.00141523	0.0200935	-1.17843	3.51983	YES	RABGGTB	NM_001348295	Pig
NZ_CP034479.1_cds_WP_000743292.1_4501	1.22565	4.13991	3.79015	0.00141577	0.0200935	-1.17881	2.33861	YES	#N/A	---	Salmonella
NZ_CP034479.1_cds_WP_001202315.1_3671	1.77246	8.91446	3.78914	0.00141894	0.0201182	-1.18096	3.41636	YES	rcsF	---	Salmonella
NZ_CP034479.1_cds_WP_000052224.1_3552	-1.63282	5.75107	-3.78737	0.00142444	0.020176	-1.1847	-3.10119	YES	prpB	---	Salmonella
ENSSSCT00000029175	1.39942	11.8812	3.78628	0.00142784	0.020204	-1.187	2.63796	YES	HEMK1	---	Pig
NZ_CP034479.1_cds_WP_000051504.1_552	1.9406	9.16697	3.78496	0.00143197	0.0202238	-1.18979	3.83865	YES	---	---	Salmonella
NZ_CP034479.1_cds_WP_000778094.1_1545	2.87259	8.11518	3.78447	0.00143353	0.0202238	-1.19084	7.32377	YES	---	---	Salmonella
NZ_CP034479.1_cds_WP_000059093.1_1	1.51075	4.70072	3.78468	0.00143288	0.0202238	-1.1904	2.84958	YES	dnaA	---	Salmonella
ENSSSCT00000059310	1.28574	11.7257	3.78306	0.00143795	0.020266	-1.19382	2.43806	YES	VRK1	---	Pig
ENSSSCT00000008805	-1.87241	11.5898	-3.78033	0.00144661	0.0202879	-1.19961	-3.66144	YES	SYNGR3	XM_003124727	Pig
ENSSSCT00000016860	-1.2247	12.2482	-3.78109	0.00144419	0.0202879	-1.198	-2.33707	YES	CHIT1	XM_003130296	Pig
ENSSSCT00000033062	1.84049	9.81706	3.78069	0.00144544	0.0202879	-1.19883	3.5813	YES	PAK1IP1	---	Pig
ENSSSCT00000054351	-1.89355	15.4237	-3.7803	0.00144668	0.0202879	-1.19966	-3.71547	YES	SOD2	---	Pig
NZ_CP034479.1_cds_WP_000944156.1_3364	-1.19643	4.75669	-3.78134	0.00144338	0.0202879	-1.19746	-2.29172	YES	fimW	---	Salmonella
ENSSSCT00000063693	-1.53913	11.3273	-3.7789	0.00145113	0.0203301	-1.20262	-2.9062	YES	CCDC74B	---	Pig
NZ_CP034479.1_cds_WP_000527676.1_4462	2.85441	8.47155	3.77588	0.00146078	0.0204451	-1.20902	7.23207	YES	---	---	Salmonella
ENSSSCT00000086477	-2.38324	12.5146	-3.77382	0.00146739	0.0204971	-1.21338	-5.21707	YES	---	---	Pig
NZ_CP034479.1_cds_WP_000290727.1_2767	2.25258	7.57864	3.77421	0.00146612	0.0204971	-1.21255	4.76534	YES	rpmF	---	Salmonella
ENSSSCT00000013470	1.38945	11.7609	3.77179	0.00147394	0.0205683	-1.21768	2.61979	YES	MAGED4B	---	Pig
ENSSSCT00000027165	1.246	12.1106	3.77059	0.0014778	0.0206018	-1.22021	2.37183	YES	NT5C	XM_003131212	Pig
NZ_CP034479.1_cds_WP_000135226.1_431	-1.6522	7.8122	-3.76936	0.0014818	0.0206373	-1.22282	-3.14312	YES	rpsD	---	Salmonella
ENSSSCT00000043622	2.38077	14.8988	3.76747	0.00148796	0.0207027	-1.22683	5.20815	YES	SAMSN1	---	Pig
ENSSSCT00000044167	-1.42759	11.8183	-3.76635	0.00149161	0.0207127	-1.22919	-2.68998	YES	CCL8	NM_001164515	Pig
NZ_CP034479.1_cds_WP_001740084.1_4019	-1.51379	5.95048	-3.76679	0.00149019	0.0207127	-1.22827	-2.85559	YES	---	---	Salmonella
ENSSSCT00000008557	-1.1838	11.6103	-3.76579	0.00149345	0.020718	-1.23038	-2.27174	YES	LAT	XM_005662061	Pig
ENSSSCT00000015472	1.35941	11.9065	3.76516	0.00149551	0.0207263	-1.23171	2.5658	YES	SLF1	---	Pig
ENSSSCT00000047025	1.73171	11.143	3.76437	0.00149809	0.0207417	-1.23338	3.32121	YES	CRYZ	XM_021093604	Pig
ENSSSCT00000031630	2.17476	12.7954	3.76376	0.00150012	0.0207494	-1.23468	4.51511	YES	LEFTY2	---	Pig
NZ_CP034479.1_cds_WP_001574216.1_1184	2.69318	8.24493	3.76061	0.00151049	0.0208725	-1.24133	6.46737	YES	---	---	Salmonella
ENSSSCT00000011207	1.39474	11.7866	3.75979	0.0015132	0.0208758	-1.24306	2.62941	YES	DNA2	---	Pig
ENSSSCT00000063009	-1.48655	12.6133	-3.75921	0.00151515	0.0208758	-1.24431	-2.80218	YES	RRAD	XM_021094026	Pig
NZ_CP034479.1_cds_WP_000034386.1_768	1.77821	5.93433	3.7593	0.00151486	0.0208758	-1.24412	3.42999	YES	fbaA	---	Salmonella
ENSSSCT00000054367	-1.3749	11.8988	-3.75823	0.00151839	0.0208797	-1.24637	-2.59351	YES	FLNA	XM_021080736	Pig
ENSSSCT00000069523	-2.12296	9.49672	-3.75852	0.00151742	0.0208797	-1.24575	-4.35586	YES	MRPS36	---	Pig
ENSSSCT00000052981	1.55667	11.5454	3.75713	0.00152208	0.0209101	-1.24871	2.94175	YES	RAB38	---	Pig
ENSSSCT00000045125	-2.1505	11.6292	-3.75628	0.0015249	0.0209285	-1.25049	-4.43981	YES	SCN2B	XM_003129913	Pig
NZ_CP034479.1_cds_WP_001095591.1_4022	1.87031	8.84804	3.75517	0.00152863	0.0209594	-1.25285	3.65611	YES	pglX	---	Salmonella
ENSSSCT00000018157	1.39142	10.8633	3.75032	0.00154497	0.021163	-1.26312	2.62336	YES	GARS	---	Pig
NZ_CP034479.1_cds_WP_001243232.1_3893	-1.80381	5.65618	-3.74976	0.00154687	0.0211685	-1.26431	-3.49142	YES	---	---	Salmonella
ENSSSCT00000050876	1.23939	11.9716	3.74771	0.00155384	0.0212433	-1.26864	2.36098	YES	PLEKHF2	---	Pig
ENSSSCT00000013066	1.99814	12.5173	3.74341	0.00156854	0.0214236	-1.27773	3.99485	YES	IFT57	XM_021070455	Pig
NZ_CP034480.1_cds_WP_000979451.1_4652	1.41855	4.51438	3.74178	0.00157417	0.0214797	-1.28118	2.67316	YES	---	---	Salmonella
ENSSSCT00000054577	2.09139	11.8403	3.74102	0.00157679	0.0214948	-1.28279	4.26159	YES	GATB	XM_021101518	Pig
NZ_CP034479.1_cds_WP_001525604.1_2060	1.90592	4.47059	3.74024	0.00157947	0.0215106	-1.28443	3.74749	YES	#N/A	---	Salmonella
NZ_CP034479.1_cds_WP_000502119.1_2730	-1.30485	4.26787	-3.73923	0.00158299	0.0215172	-1.28658	-2.47059	YES	---	---	Salmonella
NZ_CP034479.1_cds_WP_014343823.1_2944	-1.81767	5.9177	-3.73933	0.00158263	0.0215172	-1.28636	-3.52512	YES	---	---	Salmonella
NZ_CP034479.1_cds_WP_000811366.1_1084	1.99612	7.21677	3.73867	0.00158491	0.0215225	-1.28775	3.98925	YES	---	---	Salmonella
ENSSSCT00000079287	1.53769	11.7419	3.7378	0.00158795	0.0215432	-1.2896	2.9033	YES	GDA	XM_021064839	Pig
ENSSSCT00000050940	-1.90241	11.903	-3.73649	0.00159252	0.0215639	-1.29237	-3.73837	YES	NECAB2	---	Pig
NZ_CP034479.1_cds_WP_000227044.1_3637	1.74077	6.91259	3.73656	0.00159226	0.0215639	-1.29221	3.34214	YES	---	---	Salmonella
NZ_CP034479.1_cds_WP_001083925.1_4341	-1.60886	3.48181	-3.73284	0.00160531	0.0216954	-1.30009	-3.0501	YES	---	---	Salmonella
NZ_CP034479.1_cds_WP_001032161.1_2318	-1.26088	6.06936	-3.73314	0.00160426	0.0216954	-1.29946	-2.39642	YES	hdeB	---	Salmonella
ENSSSCT00000056889	1.45868	12.2952	3.73036	0.00161406	0.0217929	-1.30533	2.74857	YES	TGM5	---	Pig
ENSSSCT00000047387	-1.80463	11.7734	-3.72857	0.0016204	0.0218576	-1.30911	-3.49339	YES	FIG4	NM_001243250	Pig
NZ_CP034479.1_cds_WP_000477838.1_3951	-1.41131	4.34802	-3.72753	0.0016241	0.0218866	-1.31131	-2.65979	YES	deoA	---	Salmonella
NZ_CP034479.1_cds_WP_000483274.1_1946	1.85154	5.05223	3.72672	0.00162699	0.0219048	-1.31303	3.60886	YES	tar	---	Salmonella
NZ_CP034479.1_cds_WP_000210202.1_2492	1.81737	5.70348	3.72571	0.00163058	0.0219322	-1.31515	3.52438	YES	---	---	Salmonella
ENSSSCT00000007275	2.089	13.1045	3.72327	0.00163935	0.0220202	-1.32033	4.25454	YES	C1orf56	XM_001929664	Pig
ENSSSCT00000023455	-1.21449	11.5153	-3.72247	0.00164221	0.0220202	-1.32201	-2.32058	YES	IL25	---	Pig
ENSSSCT00000044495	1.21974	12.3186	3.72173	0.0016449	0.0220202	-1.32359	2.32905	YES	WWC2	---	Pig
ENSSSCT00000048354	-1.79538	12.3604	-3.72184	0.00164447	0.0220202	-1.32334	-3.47107	YES	RAPGEF2	---	Pig
NZ_CP034479.1_cds_WP_001154078.1_3403	-1.4864	4.58075	-3.72245	0.00164229	0.0220202	-1.32206	-2.80189	YES	mnmH	---	Salmonella
ENSSSCT00000001598	-1.26792	12.7478	-3.72064	0.0016488	0.0220516	-1.32587	-2.40814	YES	C6orf10	---	Pig
ENSSSCT00000016317	-1.36133	11.6158	-3.71534	0.0016681	0.0222885	-1.33709	-2.56922	YES	ANKRD49	XM_003129790	Pig
ENSSSCT00000019595	-1.86609	11.9182	-3.71359	0.00167448	0.0223317	-1.34078	-3.64543	YES	MYH13	---	Pig
NZ_CP034479.1_cds_WP_000606288.1_1474	1.52728	6.98065	3.7137	0.0016741	0.0223317	-1.34056	2.88243	YES	lrhA	---	Salmonella
ENSSSCT00000011400	1.37879	11.4466	3.71099	0.00168406	0.0223764	-1.34628	2.6005	YES	ZNF32	---	Pig
NZ_CP034479.1_cds_WP_000075430.1_3977	-1.85197	7.25842	-3.71096	0.00168416	0.0223764	-1.34634	-3.60992	YES	---	---	Salmonella
NZ_CP034479.1_cds_WP_000650592.1_3772	1.60454	9.4775	3.71138	0.00168264	0.0223764	-1.34547	3.04098	YES	gspE	---	Salmonella
NZ_CP034479.1_cds_WP_001244002.1_2269	1.23906	4.3437	3.7116	0.00168183	0.0223764	-1.345	2.36045	YES	tehA	---	Salmonella
NZ_CP034479.1_cds_WP_000568258.1_3184	-1.66259	6.58292	-3.71038	0.00168632	0.0223841	-1.34757	-3.16585	YES	---	---	Salmonella
NZ_CP034479.1_cds_WP_000944714.1_1530	-1.7147	5.5346	-3.70976	0.00168861	0.0223935	-1.34888	-3.28228	YES	---	---	Salmonella
NZ_CP034479.1_cds_WP_000816284.1_364	-1.61277	4.76228	-3.70874	0.00169241	0.0224228	-1.35105	-3.05838	YES	---	---	Salmonella
NZ_CP034479.1_cds_WP_000481981.1_2655	1.70971	11.5403	3.70831	0.00169399	0.0224228	-1.35195	3.27096	YES	sspH1	---	Salmonella
ENSSSCT00000017409	-1.56029	10.7914	-3.70769	0.0016963	0.0224324	-1.35326	-2.94913	YES	---	---	Pig
ENSSSCT00000002542	1.5119	11.6681	3.70675	0.00169981	0.0224578	-1.35526	2.85186	YES	FUT8	---	Pig
ENSSSCT00000048379	-2.18693	15.552	-3.7037	0.00171119	0.022566	-1.36169	-4.55335	YES	ACSL1	NM_001167629	Pig
NZ_CP034479.1_cds_WP_001275962.1_3102	-1.64412	7.69704	-3.70372	0.00171111	0.022566	-1.36165	-3.12558	YES	rlmF	---	Salmonella
NZ_CP034479.1_cds_WP_000096425.1_2775	2.35672	7.66159	3.70143	0.00171973	0.0226575	-1.36649	5.12203	YES	flgK	---	Salmonella
ENSSSCT00000010581	-1.19843	12.1563	-3.70015	0.00172456	0.0227	-1.36919	-2.2949	YES	GNRH1	NM_214274	Pig
ENSSSCT00000011621	1.52612	10.586	3.69905	0.00172873	0.0227126	-1.37152	2.88011	YES	SMC3	XM_005671452	Pig
NZ_CP034480.1_cds_WP_000793310.1_4694	1.44685	4.20971	3.69919	0.00172819	0.0227126	-1.37122	2.72613	YES	traC	---	Salmonella
ENSSSCT00000045664	-1.34271	11.1857	-3.69545	0.00174243	0.0227899	-1.37913	-2.53628	YES	ENY2	NM_001243453	Pig
ENSSSCT00000046915	-1.30193	11.4735	-3.69539	0.00174266	0.0227899	-1.37926	-2.46559	YES	TNNT1	---	Pig
ENSSSCT00000069993	1.56446	12.5807	3.69563	0.00174175	0.0227899	-1.37876	2.95767	YES	DUSP3	XM_003131360	Pig
ENSSSCT00000089295	1.57072	11.4765	3.69612	0.00173986	0.0227899	-1.37771	2.97054	YES	NTN1	---	Pig
NZ_CP034479.1_cds_WP_001262581.1_2083	2.2866	8.47841	3.6954	0.00174262	0.0227899	-1.37924	4.87906	YES	hyaE	---	Salmonella
ENSSSCT00000016280	1.66879	12.7869	3.69301	0.00175177	0.0228878	-1.38429	3.17947	YES	CTSC	XM_003129741	Pig
ENSSSCT00000062020	-1.61881	12.4826	-3.68909	0.00176687	0.0230638	-1.39256	-3.07122	YES	CPT1B	XM_021091195	Pig
NZ_CP034479.1_cds_WP_001000734.1_4156	2.05696	7.9694	3.68858	0.00176887	0.0230687	-1.39365	4.16108	YES	miaA	---	Salmonella
NZ_CP034479.1_cds_WP_000627973.1_867	-1.38854	4.3236	-3.68567	0.00178016	0.0231893	-1.39979	-2.61814	YES	ppnN	---	Salmonella
NZ_CP034479.1_cds_WP_000755620.1_3526	-1.64599	5.21332	-3.68536	0.0017814	0.0231893	-1.40045	-3.12962	YES	#N/A	---	Salmonella
ENSSSCT00000044443	1.50044	12.1622	3.68412	0.00178622	0.0232121	-1.40306	2.82929	YES	ZNF691	XM_005665506	Pig
NZ_CP034479.1_cds_WP_000597122.1_3311	-1.69385	7.13901	-3.68407	0.00178643	0.0232121	-1.40317	-3.2352	YES	dsbG	---	Salmonella
ENSSSCT00000001642	-1.31641	12.2979	-3.68223	0.00179364	0.0232205	-1.40706	-2.49045	YES	RXRB	---	Pig
ENSSSCT00000014923	1.75438	11.713	3.68325	0.00178965	0.0232205	-1.40491	3.37382	YES	DNMT1	XM_021082029	Pig
NZ_CP034479.1_cds_WP_000657897.1_1182	-1.60758	6.87344	-3.68254	0.00179242	0.0232205	-1.4064	-3.04741	YES	---	---	Salmonella
NZ_CP034479.1_cds_WP_001044610.1_2807	1.56387	5.63426	3.68279	0.00179146	0.0232205	-1.40588	2.95647	YES	mdoH	---	Salmonella
ENSSSCT00000005908	1.73704	12.0778	3.68013	0.00180191	0.023285	-1.41149	3.3335	YES	XPA	XM_003122025	Pig
ENSSSCT00000045910	1.25546	12.2377	3.68046	0.00180062	0.023285	-1.4108	2.38744	YES	MAGI1	XM_021070809	Pig
ENSSSCT00000008195	1.27067	12.2924	3.67892	0.00180669	0.0233255	-1.41404	2.41273	YES	CYP24A1	---	Pig
ENSSSCT00000042387	-1.7331	12.0363	-3.6771	0.00181394	0.0233764	-1.4179	-3.32442	YES	PLA2G5	XM_013999038	Pig
NZ_CP034479.1_cds_WP_000656600.1_3332	-1.30034	4.9404	-3.67749	0.00181237	0.0233764	-1.41707	-2.46286	YES	---	---	Salmonella
ENSSSCT00000027450	1.7235	11.5166	3.67225	0.00183329	0.0235835	-1.42813	3.30237	YES	RPL17	XM_021077855	Pig
ENSSSCT00000058401	-1.7143	12.05	-3.67224	0.00183335	0.0235835	-1.42816	-3.28137	YES	POU2F2	---	Pig
ENSSSCT00000066103	1.73095	12.0215	3.67081	0.00183911	0.0236362	-1.43118	3.31947	YES	DLG3	---	Pig
ENSSSCT00000048907	-1.63343	11.2363	-3.67029	0.00184118	0.0236413	-1.43227	-3.10251	YES	RPS15	NM_214334	Pig
ENSSSCT00000030777	-1.62292	13.5598	-3.66833	0.00184911	0.0237216	-1.43641	-3.07997	YES	CYB5R4	XM_013992656	Pig
NZ_CP034479.1_cds_WP_001207203.1_4362	-1.58951	6.94276	-3.66747	0.00185262	0.0237451	-1.43824	-3.00947	YES	rplJ	---	Salmonella
ENSSSCT00000056464	1.92545	13.2706	3.66676	0.00185551	0.0237606	-1.43974	3.79855	YES	DUSP5	XM_003359366	Pig
ENSSSCT00000012655	-2.14154	11.4165	-3.66485	0.00186329	0.0238084	-1.44377	-4.41232	YES	FANCD2	---	Pig
ENSSSCT00000061018	1.37324	12.9359	3.66501	0.00186264	0.0238084	-1.44343	2.59051	YES	KIAA0930	---	Pig
NZ_CP034479.1_cds_WP_000334066.1_4625	1.43679	5.3109	3.6646	0.00186429	0.0238084	-1.44429	2.70718	YES	glmS	---	Salmonella
ENSSSCT00000061853	1.22935	13.072	3.66372	0.0018679	0.023833	-1.44615	2.34462	YES	GCLM	XM_001926378	Pig
ENSSSCT00000026215	-1.43035	11.8231	-3.66048	0.00188122	0.0239737	-1.45299	-2.69512	YES	AGRN	---	Pig
ENSSSCT00000027327	1.50986	12.8615	3.66021	0.00188231	0.0239737	-1.45355	2.84783	YES	ZMAT2	---	Pig
ENSSSCT00000065197	1.59686	11.7272	3.65852	0.0018893	0.0240411	-1.45713	3.02484	YES	NRTN	XM_021084020	Pig
NZ_CP034479.1_cds_WP_000946827.1_842	2.25733	8.38692	3.65797	0.00189157	0.0240483	-1.45828	4.78105	YES	recC	---	Salmonella
ENSSSCT00000014568	-1.613	11.4755	-3.65551	0.00190183	0.024157	-1.46349	-3.05887	YES	MUC15	---	Pig
ENSSSCT00000041350	1.25671	12.512	3.65103	0.00192059	0.0243298	-1.47295	2.3895	YES	MAFG	XM_021066420	Pig
ENSSSCT00000047118	-1.54015	11.6976	-3.65126	0.00191961	0.0243298	-1.47245	-2.90825	YES	AGL	XR_002343731	Pig
NZ_CP034479.1_cds_WP_000789530.1_1997	-1.05769	3.48242	-3.65172	0.00191766	0.0243298	-1.47148	-2.0816	YES	---	---	Salmonella
ENSSSCT00000003450	2.16476	12.2446	3.64997	0.00192505	0.0243645	-1.47518	4.48393	YES	SAE1	XM_003127243	Pig
ENSSSCT00000038232	-1.32309	12.4859	-3.64871	0.00193038	0.0244101	-1.47784	-2.50202	YES	TMEM185B	---	Pig
NZ_CP034479.1_cds_WP_000137854.1_1675	1.7832	8.67271	3.64735	0.00193612	0.0244609	-1.48071	3.44188	YES	baeR	---	Salmonella
ENSSSCT00000004060	-1.64902	10.2779	-3.64518	0.00194536	0.0245337	-1.48529	-3.13621	YES	PPIE	XM_003127817	Pig
ENSSSCT00000060309	-1.66714	12.0311	-3.64546	0.00194414	0.0245337	-1.48468	-3.17585	YES	DNAH3	---	Pig
ENSSSCT00000022282	1.18325	13.0094	3.64355	0.0019523	0.0245775	-1.48872	2.27088	YES	CLDN14	---	Pig
NZ_CP034479.1_cds_WP_001269716.1_4306	-1.2196	4.79606	-3.64375	0.00195146	0.0245775	-1.4883	-2.32882	YES	---	---	Salmonella
ENSSSCT00000057216	1.89512	12.5987	3.64163	0.00196053	0.0246591	-1.49277	3.71954	YES	KRBOX4	---	Pig
ENSSSCT00000027252	-2.66041	11.2162	-3.64026	0.00196643	0.0247113	-1.49566	-6.32215	YES	MYH15	---	Pig
NZ_CP034479.1_cds_WP_000202966.1_616	-1.47613	4.70169	-3.6378	0.00197705	0.0248007	-1.50085	-2.78202	YES	---	---	Salmonella
NZ_CP034479.1_cds_WP_000954611.1_4322	-1.46923	7.54322	-3.63801	0.00197614	0.0248007	-1.50041	-2.76875	YES	rluF	---	Salmonella
ENSSSCT00000033241	-1.21644	9.55716	-3.63637	0.00198325	0.0248241	-1.50387	-2.32373	YES	GPC3	XM_013986449	Pig
ENSSSCT00000036982	1.5558	11.4733	3.63616	0.00198418	0.0248241	-1.50432	2.93998	YES	GYS2	---	Pig
ENSSSCT00000053200	-2.21848	11.3464	-3.63677	0.00198154	0.0248241	-1.50304	-4.65402	YES	MRPS24	---	Pig
ENSSSCT00000082441	1.38004	12.4578	3.6347	0.00199054	0.0248818	-1.5074	2.60275	YES	ARID3B	---	Pig
ENSSSCT00000000813	-1.13197	11.9431	-3.6293	0.00201421	0.0250315	-1.51878	-2.19157	YES	SLC6A12	---	Pig
ENSSSCT00000035607	-1.53224	11.6825	-3.62954	0.00201315	0.0250315	-1.51827	-2.89235	YES	VCAN	XM_021081073	Pig
ENSSSCT00000080963	-1.06496	12.1745	-3.62995	0.00201137	0.0250315	-1.51742	-2.09211	YES	AHCTF1	---	Pig
ENSSSCT00000087835	-1.44345	12.3242	-3.62875	0.00201668	0.0250315	-1.51996	-2.7197	YES	TPCN2	---	Pig
NZ_CP034479.1_cds_WP_001669334.1_223	1.21981	4.1223	3.63104	0.00200657	0.0250315	-1.51512	2.32916	YES	---	---	Salmonella
NZ_CP034479.1_cds_WP_001030985.1_1122	-1.5488	4.40805	-3.62889	0.00201604	0.0250315	-1.51965	-2.92573	YES	dgcN	---	Salmonella
NZ_CP034479.1_cds_WP_000376865.1_129	-1.55884	3.62376	-3.63015	0.00201047	0.0250315	-1.51699	-2.94617	YES	rfaJ	---	Salmonella
NZ_CP034479.1_cds_WP_001526441.1_2103	-1.24472	4.76366	-3.63085	0.00200739	0.0250315	-1.51552	-2.36973	YES	#N/A	---	Salmonella
ENSSSCT00000058149	1.20428	12.7907	3.6263	0.00202749	0.0251437	-1.52511	2.30423	YES	TBL1XR1	---	Pig
ENSSSCT00000047196	-2.01697	12.2883	-3.62403	0.00203762	0.0252473	-1.52991	-4.04732	YES	PEX7	XM_021087521	Pig
ENSSSCT00000001166	-1.51664	12.3714	-3.62353	0.00203987	0.025253	-1.53097	-2.86124	YES	KIF13A	---	Pig
ENSSSCT00000036390	-1.11869	11.893	-3.62301	0.00204216	0.0252592	-1.53204	-2.1715	YES	FAP	XM_005671884	Pig
ENSSSCT00000050621	1.27542	12.156	3.62138	0.00204949	0.0253278	-1.5355	2.42069	YES	ACOT11	---	Pig
ENSSSCT00000059237	-1.14128	13.028	-3.62053	0.00205329	0.0253526	-1.53728	-2.20576	YES	STK32B	XM_021100993	Pig
ENSSSCT00000040581	1.09889	12.3214	3.61904	0.00206001	0.0254134	-1.54043	2.14191	YES	PPP3CC	XM_005657236	Pig
NZ_CP034479.1_cds_WP_001521476.1_3073	1.68516	9.06925	3.61678	0.00207025	0.0255175	-1.5452	3.21575	YES	---	---	Salmonella
ENSSSCT00000011063	-1.36076	12.5475	-3.61635	0.00207221	0.0255194	-1.54611	-2.56821	YES	SLC7A4	NM_001243816	Pig
ENSSSCT00000002578	2.14441	10.9508	3.61403	0.00208273	0.0255939	-1.55098	4.42113	YES	COX16	XM_003128623	Pig
ENSSSCT00000005725	1.44628	11.1305	3.61395	0.00208312	0.0255939	-1.55116	2.72504	YES	TYRP1	XM_013993569	Pig
ENSSSCT00000011816	2.14931	12.8611	3.61382	0.00208369	0.0255939	-1.55142	4.43614	YES	B3GALT2	XM_021064290	Pig
ENSSSCT00000049196	-1.37198	12.6681	-3.61221	0.00209105	0.0256621	-1.55482	-2.58825	YES	ELOVL5	---	Pig
ENSSSCT00000052869	1.72796	13.0926	3.61169	0.00209347	0.0256695	-1.55593	3.3126	YES	OR1A1	XM_021067658	Pig
NZ_CP034479.1_cds_WP_000108176.1_2456	1.21996	3.83402	3.60947	0.00210366	0.0257721	-1.56061	2.32941	YES	#N/A	---	Salmonella
ENSSSCT00000059483	1.11383	12.5308	3.60901	0.00210579	0.0257759	-1.56158	2.16419	YES	INTS8	XM_003125559	Pig
ENSSSCT00000054746	1.20286	12.0132	3.60767	0.00211197	0.0258291	-1.5644	2.30196	YES	ARL3	NM_001031785	Pig
NZ_CP034480.1_cds_4670	1.5016	5.06061	3.60542	0.00212239	0.0259342	-1.56913	2.83156	YES	---	---	Salmonella
ENSSSCT00000033817	-1.47052	12.3185	-3.60419	0.00212815	0.0259598	-1.57174	-2.77121	YES	P2RY10	---	Pig
ENSSSCT00000033825	1.57238	12.8852	3.60455	0.00212644	0.0259598	-1.57097	2.97395	YES	PRKAG3	---	Pig
ENSSSCT00000014527	1.86357	12.4052	3.60109	0.00214261	0.0260687	-1.57826	3.63907	YES	ELF5	NM_001243711	Pig
ENSSSCT00000018340	-1.40966	10.727	-3.60127	0.00214177	0.0260687	-1.57788	-2.65675	YES	C5orf42	---	Pig
ENSSSCT00000025087	-1.43509	12.1837	-3.60173	0.00213964	0.0260687	-1.57693	-2.704	YES	FMNL3	---	Pig
ENSSSCT00000061472	-1.11144	11.7007	-3.60002	0.00214768	0.0261079	-1.58053	-2.16061	YES	MYH4	---	Pig
ENSSSCT00000043070	1.07536	12.2931	3.599	0.00215245	0.0261434	-1.58266	2.10724	YES	AFDN	---	Pig
ENSSSCT00000017196	1.26098	11.2291	3.59723	0.00216084	0.0262164	-1.58641	2.39659	YES	UFSP2	XM_005671721	Pig
NZ_CP034479.1_cds_WP_000206674.1_2221	1.87933	6.00015	3.59695	0.00216216	0.0262164	-1.587	3.67905	YES	dbpA	---	Salmonella
NZ_CP034479.1_cds_WP_014343934.1_4290	-1.27015	4.92478	-3.59504	0.0021712	0.0263035	-1.59101	-2.41186	YES	---	---	Salmonella
NZ_CP034479.1_cds_WP_014344270.1_4092	1.82087	5.38961	3.59464	0.00217313	0.0263043	-1.59186	3.53293	YES	---	---	Salmonella
NZ_CP034479.1_cds_WP_001537775.1_2788	2.03071	5.3749	3.59418	0.00217533	0.0263084	-1.59284	4.08605	YES	murJ	---	Salmonella
NZ_CP034479.1_cds_WP_000536990.1_3756	2.21639	5.64378	3.59355	0.00217829	0.0263218	-1.59415	4.6473	YES	---	---	Salmonella
ENSSSCT00000040830	2.03351	10.5569	3.5915	0.00218811	0.0264178	-1.59847	4.094	YES	LDHA	XM_013994501	Pig
ENSSSCT00000087129	1.86956	11.9527	3.58819	0.00220402	0.0265647	-1.60544	3.65422	YES	SUPT3H	---	Pig
NZ_CP034479.1_cds_WP_000449778.1_3650	-1.07144	3.67224	-3.58838	0.00220311	0.0265647	-1.60504	-2.10153	YES	tssH	---	Salmonella
ENSSSCT00000055309	1.05961	11.3073	3.58589	0.00221515	0.0266761	-1.61029	2.08436	YES	ZNF512B	---	Pig
ENSSSCT00000017966	-2.12174	12.345	-3.58522	0.00221841	0.0266926	-1.6117	-4.35219	YES	PARP12	---	Pig
ENSSSCT00000062834	1.92779	11.3799	3.58445	0.00222213	0.026696	-1.61332	3.80472	YES	KDM1A	---	Pig
ENSSSCT00000083392	1.1083	11.5522	3.58404	0.00222416	0.026696	-1.61419	2.15591	YES	SGCD	---	Pig
NZ_CP034479.1_cds_WP_000093404.1_73	1.8373	4.923	3.584	0.00222435	0.026696	-1.61427	3.57341	YES	---	---	Salmonella
ENSSSCT00000045581	1.30223	11.8684	3.58319	0.00222831	0.0267208	-1.61599	2.4661	YES	IKZF2	---	Pig
ENSSSCT00000086764	-1.34673	11.875	-3.58133	0.0022374	0.0268071	-1.6199	-2.54335	YES	MYO5B	---	Pig
ENSSSCT00000050554	-1.519	11.8964	-3.5805	0.00224147	0.0268331	-1.62165	-2.86592	YES	SPATA6	NM_001177917	Pig
NZ_CP034479.1_cds_WP_010989063.1_1100	2.19308	7.6215	3.57769	0.00225531	0.026976	-1.62757	4.57281	YES	---	---	Salmonella
ENSSSCT00000048189	1.06011	10.1208	3.57725	0.00225747	0.0269791	-1.62849	2.08509	YES	FKBP2	XM_003122580	Pig
ENSSSCT00000002909	2.18854	11.9281	3.57606	0.00226335	0.0270265	-1.63099	4.55844	YES	TMEM14A	XM_003128796	Pig
NZ_CP034479.1_cds_WP_000003211.1_1279	-1.22414	4.01793	-3.57553	0.00226599	0.0270352	-1.63211	-2.33616	YES	---	---	Salmonella
ENSSSCT00000060539	-1.23605	14.5016	-3.57491	0.00226906	0.0270491	-1.63341	-2.35553	YES	---	---	Pig
ENSSSCT00000037806	-1.43386	13.4077	-3.57187	0.00228422	0.0272068	-1.63982	-2.7017	YES	GPCPD1	---	Pig
ENSSSCT00000043146	1.30027	11.6752	3.57042	0.00229148	0.0272703	-1.64287	2.46274	YES	C1orf112	---	Pig
NZ_CP034479.1_cds_WP_000006865.1_3394	-1.82705	4.17796	-3.56968	0.00229519	0.0272916	-1.64442	-3.5481	YES	#N/A	---	Salmonella
ENSSSCT00000003566	-1.24289	12.1349	-3.56573	0.00231512	0.0274195	-1.65274	-2.36672	YES	NR1H2	---	Pig
ENSSSCT00000029060	1.15065	12.0852	3.56623	0.00231261	0.0274195	-1.65169	2.22014	YES	WDR33	XM_021075457	Pig
ENSSSCT00000042103	1.53037	12.3151	3.56563	0.00231564	0.0274195	-1.65295	2.88861	YES	SCMH1	---	Pig
ENSSSCT00000050243	-1.51442	13.8012	-3.56699	0.00230875	0.0274195	-1.65009	-2.85684	YES	SHKBP1	---	Pig
NZ_CP034479.1_cds_WP_000767311.1_3873	2.85353	7.97826	3.56565	0.00231554	0.0274195	-1.65291	7.22764	YES	ribF	---	Salmonella
NZ_CP034479.1_cds_WP_000964141.1_3792	-1.26366	4.14417	-3.5652	0.0023178	0.0274221	-1.65385	-2.40105	YES	mraY	---	Salmonella
ENSSSCT00000054174	-1.16393	11.7939	-3.56415	0.00232313	0.0274622	-1.65606	-2.24068	YES	KIR2DL4	---	Pig
ENSSSCT00000000681	-1.66325	12.3905	-3.5602	0.00234333	0.0276003	-1.66438	-3.1673	YES	STYK1	XM_021092353	Pig
ENSSSCT00000012707	1.48697	11.7922	3.56057	0.00234142	0.0276003	-1.6636	2.80299	YES	NUP210	---	Pig
ENSSSCT00000033211	1.43067	12.6356	3.55903	0.00234933	0.0276003	-1.66684	2.69572	YES	---	---	Pig
ENSSSCT00000040439	-1.98637	6.74845	-3.55917	0.0023486	0.0276003	-1.66654	-3.96238	YES	RPS27	XM_003125735	Pig
ENSSSCT00000054444	-1.34761	12.6035	-3.55844	0.00235237	0.0276003	-1.66808	-2.54491	YES	NLRP3	---	Pig
ENSSSCT00000056622	-1.06638	12.0588	-3.5611	0.00233873	0.0276003	-1.66249	-2.09417	YES	SPEF1	NM_001195369	Pig
ENSSSCT00000062331	-1.81128	11.0594	-3.5598	0.00234541	0.0276003	-1.66523	-3.50955	YES	SMARCC1	XM_021068731	Pig
ENSSSCT00000077169	-1.50628	12.0348	-3.56019	0.00234339	0.0276003	-1.6644	-2.84077	YES	STAT2	NM_213889	Pig
NZ_CP034479.1_cds_WP_001687378.1_6	2.05778	8.34548	3.55865	0.0023513	0.0276003	-1.66764	4.16344	YES	---	---	Salmonella
ENSSSCT00000065726	-3.6162	11.7662	-3.55751	0.00235718	0.0276136	-1.67004	-12.2627	YES	IFI44L	XM_003127919	Pig
NZ_CP034479.1_cds_WP_001092104.1_148	-1.59054	4.91626	-3.55747	0.0023574	0.0276136	-1.67013	-3.01163	YES	---	---	Salmonella
ENSSSCT00000002935	-1.37264	11.8146	-3.55431	0.00237374	0.0277612	-1.67677	-2.58944	YES	GALNS	NM_213955	Pig
NZ_CP034479.1_cds_WP_000689229.1_4109	1.11298	7.73398	3.55427	0.00237393	0.0277612	-1.67685	2.16292	YES	---	---	Salmonella
NZ_CP034479.1_cds_WP_000950426.1_1163	2.23009	7.43585	3.55349	0.00237802	0.0277861	-1.6785	4.69163	YES	---	---	Salmonella
ENSSSCT00000010958	2.26055	9.91411	3.5527	0.00238211	0.027788	-1.68016	4.79175	YES	USMG5	---	Pig
NZ_CP034479.1_cds_WP_000218338.1_766	-1.31442	4.45619	-3.55302	0.00238048	0.027788	-1.6795	-2.48702	YES	---	---	Salmonella
ENSSSCT00000039458	1.60829	13.2735	3.55112	0.00239039	0.0278616	-1.68349	3.04891	YES	ADGRB1	XM_021088791	Pig
ENSSSCT00000066261	-1.39902	12.3666	-3.55026	0.00239488	0.027891	-1.68529	-2.63723	YES	FBRSL1	---	Pig
NZ_CP034479.1_cds_WP_001575835.1_3124	1.16671	5.67968	3.54801	0.00240669	0.0280054	-1.69002	2.245	YES	#N/A	---	Salmonella
NZ_CP034479.1_cds_WP_000029029.1_2159	-1.93959	6.52743	-3.54758	0.00240896	0.0280089	-1.69093	-3.83598	YES	---	---	Salmonella
NZ_CP034479.1_cds_WP_001030318.1_2435	-1.57346	5.67337	-3.54699	0.00241209	0.0280222	-1.69217	-2.97618	YES	---	---	Salmonella
ENSSSCT00000023703	1.88591	11.3332	3.54376	0.00242922	0.028175	-1.69898	3.69586	YES	SSRP1	---	Pig
NZ_CP034479.1_cds_WP_001094892.1_3880	1.85482	5.03038	3.54387	0.0024286	0.028175	-1.69873	3.61705	YES	#N/A	---	Salmonella
ENSSSCT00000009981	-1.77368	10.8679	-3.54277	0.00243446	0.0282126	-1.70105	-3.41925	YES	PRSS12	XM_003129227	Pig
ENSSSCT00000008728	-1.54887	12.6811	-3.54052	0.00244648	0.0282868	-1.70578	-2.92587	YES	ZNF200	---	Pig
ENSSSCT00000032198	-2.17301	8.90974	-3.54045	0.00244686	0.0282868	-1.70593	-4.50963	YES	EIF4E	XM_003129314	Pig
NZ_CP034479.1_cds_WP_000007301.1_2458	-1.42636	5.67542	-3.54056	0.00244628	0.0282868	-1.7057	-2.68767	YES	sodB	---	Salmonella
ENSSSCT00000079721	1.23726	12.0306	3.53795	0.0024603	0.0284008	-1.71119	2.35751	YES	MCCC1	XM_021069887	Pig
NZ_CP034479.1_cds_WP_000502119.1_3121	2.22425	6.92719	3.53787	0.00246073	0.0284008	-1.71136	4.67267	YES	---	---	Salmonella
ENSSSCT00000043020	-1.92548	11.2634	-3.537	0.00246543	0.0284086	-1.71319	-3.79864	YES	HFE	XM_021098426	Pig
NZ_CP034479.1_cds_WP_000255198.1_1004	1.57327	5.08938	3.53711	0.0024648	0.0284086	-1.71295	2.97579	YES	gutM	---	Salmonella
ENSSSCT00000071227	-1.79399	11.1642	-3.53604	0.00247059	0.0284349	-1.7152	-3.46772	YES	FAXDC2	---	Pig
NZ_CP034479.1_cds_WP_001009858.1_3517	-1.0999	3.45554	-3.53583	0.00247173	0.0284349	-1.71564	-2.1434	YES	acpH	---	Salmonella
NZ_CP034479.1_cds_WP_000098543.1_310	1.49825	8.27566	3.53521	0.0024751	0.0284505	-1.71695	2.825	YES	glgB	---	Salmonella
ENSSSCT00000073035	-1.54295	12.3462	-3.53442	0.00247939	0.0284635	-1.71862	-2.91389	YES	NAPA	NM_001244384	Pig
NZ_CP034479.1_cds_WP_000884593.1_3457	-1.2886	7.68242	-3.53426	0.00248024	0.0284635	-1.71895	-2.44291	YES	---	---	Salmonella
ENSSSCT00000065718	-1.78233	11.7904	-3.53308	0.00248667	0.028491	-1.72144	-3.43982	YES	GRAP	XM_021067981	Pig
ENSSSCT00000079058	1.30156	11.9346	3.53311	0.0024865	0.028491	-1.72137	2.46496	YES	ADARB2	XM_021065069	Pig
ENSSSCT00000030942	-1.14298	13.1156	-3.53153	0.0024951	0.0285645	-1.72469	-2.20836	YES	USP15	---	Pig
ENSSSCT00000085942	-1.76555	15.0667	-3.531	0.00249799	0.0285744	-1.7258	-3.40004	YES	HSPA6	NM_001123127	Pig
ENSSSCT00000057758	2.07287	11.1885	3.52972	0.00250498	0.0286312	-1.72848	4.20723	YES	ULK3	---	Pig
ENSSSCT00000071767	-1.57232	11.6376	-3.5293	0.00250732	0.0286349	-1.72938	-2.97383	YES	RNF217	---	Pig
ENSSSCT00000040191	1.39649	12.0132	3.52616	0.00252461	0.0288091	-1.73598	2.63261	YES	DPM1	NM_001101820	Pig
ENSSSCT00000035728	1.31655	12.5513	3.52476	0.00253234	0.0288508	-1.73892	2.4907	YES	TBC1D8B	XM_003135293	Pig
NZ_CP034479.1_cds_WP_000636564.1_2374	-1.50229	4.67205	-3.52487	0.00253173	0.0288508	-1.73869	-2.83293	YES	ydfG	---	Salmonella
ENSSSCT00000025814	1.41857	11.5806	3.52363	0.00253859	0.0288522	-1.74128	2.6732	YES	ALG3	XM_003358712	Pig
ENSSSCT00000065944	-1.32589	11.484	-3.52384	0.00253746	0.0288522	-1.74086	-2.50687	YES	PIGN	XM_021099768	Pig
ENSSSCT00000075996	1.4491	11.6567	3.52404	0.00253632	0.0288522	-1.74042	2.73038	YES	BCKDHB	XM_021082900	Pig
ENSSSCT00000040379	-1.65241	10.892	-3.52251	0.00254482	0.0288999	-1.74364	-3.14358	YES	P2RX4	XM_021073038	Pig
ENSSSCT00000016899	-1.19581	11.8688	-3.51893	0.00256484	0.0290995	-1.75116	-2.29073	YES	PAPPA2	---	Pig
ENSSSCT00000043069	-2.84387	11.1288	-3.51831	0.00256836	0.0290995	-1.75248	-7.17942	YES	NEUROD2	XM_005653929	Pig
NZ_CP034479.1_cds_WP_000957887.1_834	1.17205	3.76321	3.51827	0.00256857	0.0290995	-1.75256	2.25331	YES	---	---	Salmonella
ENSSSCT00000077792	-1.5739	11.9712	-3.51588	0.00258201	0.0292283	-1.75757	-2.97709	YES	ADAM19	---	Pig
ENSSSCT00000080817	-1.23596	10.7697	-3.51388	0.00259335	0.0293099	-1.76178	-2.35538	YES	CDK5	NM_001044621	Pig
NZ_CP034479.1_cds_WP_001675468.1_4484	1.43517	8.65356	3.5141	0.00259207	0.0293099	-1.76131	2.70415	YES	---	---	Salmonella
ENSSSCT00000033563	1.65074	13.9254	3.51224	0.00260268	0.029338	-1.76523	3.13995	YES	CRYBG1	---	Pig
ENSSSCT00000040510	-1.81382	9.99702	-3.51284	0.00259927	0.029338	-1.76397	-3.51571	YES	RPL30	NM_001190178	Pig
ENSSSCT00000056383	-1.21228	11.53	-3.51261	0.00260055	0.029338	-1.76444	-2.31703	YES	PPP2R5C	XM_021081602	Pig
ENSSSCT00000084446	1.32461	10.8971	3.51198	0.00260413	0.029338	-1.76576	2.50466	YES	EBNA1BP2	XM_003128081	Pig
ENSSSCT00000009045	1.3697	12.5886	3.51054	0.00261236	0.0294073	-1.76879	2.58418	YES	LRRTM4	---	Pig
NZ_CP034480.1_cds_WP_001541561.1_4732	1.46983	4.78365	3.50993	0.00261587	0.0294233	-1.77008	2.76989	YES	---	---	Salmonella
ENSSSCT00000080500	1.69487	12.4486	3.50859	0.00262353	0.0294627	-1.77289	3.23748	YES	HAPLN4	---	Pig
NZ_CP034479.1_cds_WP_000173208.1_2096	2.0868	7.5447	3.50878	0.00262246	0.0294627	-1.7725	4.24805	YES	hemA	---	Salmonella
ENSSSCT00000018693	-1.24118	14.3172	-3.50802	0.00262683	0.0294763	-1.7741	-2.36392	YES	SEC14L1	---	Pig
ENSSSCT00000012037	-1.64261	11.7387	-3.50499	0.00264426	0.0296484	-1.78044	-3.1223	YES	BAG1	---	Pig
ENSSSCT00000041089	1.29773	12.1441	3.50432	0.00264812	0.0296682	-1.78185	2.45842	YES	HEYL	XM_003127826	Pig
NZ_CP034479.1_cds_WP_000420505.1_2881	-1.51858	6.59048	-3.5038	0.00265116	0.0296787	-1.78295	-2.8651	YES	helD	---	Salmonella
NZ_CP034479.1_cds_WP_001076487.1_1528	-1.50311	5.52924	-3.50261	0.00265808	0.0297327	-1.78545	-2.83454	YES	---	---	Salmonella
ENSSSCT00000001301	1.23133	12.1132	3.49972	0.00267496	0.0298978	-1.79153	2.34783	YES	ZSCAN9	---	Pig
ENSSSCT00000077081	-1.74152	17.1625	-3.49741	0.00268847	0.0300251	-1.79636	-3.34388	YES	ZFP36	NM_001168419	Pig
ENSSSCT00000010780	-1.64431	11.4025	-3.49649	0.00269391	0.0300622	-1.7983	-3.12598	YES	---	---	Pig
ENSSSCT00000013832	-1.79431	11.345	-3.49577	0.00269813	0.0300685	-1.79981	-3.4685	YES	XPNPEP2	XM_013986413	Pig
ENSSSCT00000036014	-1.46664	14.2704	-3.49567	0.00269873	0.0300685	-1.80002	-2.76378	YES	BCL3	NM_001315716	Pig
ENSSSCT00000014517	-1.56872	12.0704	-3.49441	0.00270615	0.0301038	-1.80265	-2.96641	YES	PRR5L	---	Pig
ENSSSCT00000048259	-3.36402	9.23616	-3.49467	0.00270463	0.0301038	-1.80212	-10.296	YES	DNAH10	---	Pig
ENSSSCT00000048712	-1.75778	13.7698	-3.49394	0.00270894	0.0301112	-1.80364	-3.38177	YES	LGALS9	NM_213932	Pig
NZ_CP034479.1_cds_WP_001135518.1_140	-1.3553	3.6878	-3.49248	0.00271764	0.0301605	-1.80672	-2.55851	YES	---	---	Salmonella
NZ_CP034479.1_cds_WP_001185654.1_4303	1.8226	4.62721	3.49281	0.00271566	0.0301605	-1.80602	3.53719	YES	---	---	Salmonella
ENSSSCT00000048718	1.27228	12.1523	3.48761	0.00274673	0.0304595	-1.81694	2.41543	YES	PI4KA	---	Pig
ENSSSCT00000047892	-1.78244	13.2882	-3.48649	0.00275347	0.0304864	-1.81929	-3.44009	YES	---	---	Pig
NZ_CP034479.1_cds_WP_000484505.1_3393	1.40669	4.51577	3.48649	0.00275344	0.0304864	-1.81928	2.65129	YES	---	---	Salmonella
ENSSSCT00000030763	-1.49397	10.1033	-3.48536	0.00276027	0.0305228	-1.82166	-2.81664	YES	ASGR1	---	Pig
ENSSSCT00000067071	1.4379	12.2085	3.48523	0.00276108	0.0305228	-1.82194	2.70927	YES	LTBP4	---	Pig
ENSSSCT00000088900	-1.57938	13.3747	-3.48405	0.0027682	0.0305777	-1.82441	-2.98842	YES	IRF9	NM_001078670	Pig
ENSSSCT00000033456	1.99285	12.5671	3.48283	0.00277557	0.0306351	-1.82696	3.98022	YES	PDZD4	---	Pig
NZ_CP034479.1_cds_WP_000205990.1_2745	1.59267	3.77741	3.48123	0.00278529	0.0307186	-1.83032	3.01607	YES	comR	---	Salmonella
ENSSSCT00000049927	-1.24692	12.5201	-3.48081	0.00278785	0.0307204	-1.8312	-2.37334	YES	KIF1B	---	Pig
NZ_CP034479.1_cds_WP_001076978.1_643	-1.35911	4.86905	-3.48049	0.00278981	0.0307204	-1.83187	-2.56527	YES	ribB	---	Salmonella
ENSSSCT00000033465	-1.49956	11.1225	-3.47843	0.00280242	0.0307635	-1.8362	-2.82757	YES	SDC1	NM_001243190	Pig
ENSSSCT00000038551	1.1122	11.6891	3.47859	0.00280146	0.0307635	-1.83587	2.16176	YES	AASDH	---	Pig
ENSSSCT00000085969	1.73688	11.4966	3.47883	0.00279996	0.0307635	-1.83536	3.33313	YES	FKBP4	NM_001195337	Pig
NZ_CP034479.1_cds_WP_000801764.1_1170	-1.32697	5.14558	-3.47906	0.00279859	0.0307635	-1.83488	-2.50876	YES	#N/A	---	Salmonella
ENSSSCT00000060797	-2.49553	12.6358	-3.47772	0.00280678	0.0307875	-1.83769	-5.63934	YES	SLC45A4	---	Pig
ENSSSCT00000027911	-2.21653	10.0195	-3.4734	0.00283342	0.0310317	-1.84675	-4.64773	YES	RPS9	XM_021094878	Pig
NZ_CP034479.1_cds_WP_016716178.1_835	1.59635	4.67356	3.47362	0.00283205	0.0310317	-1.84629	3.02376	YES	---	---	Salmonella
ENSSSCT00000049933	-1.50541	12.3201	-3.47214	0.00284123	0.0310932	-1.84939	-2.83905	YES	ARFIP1	XM_021100360	Pig
ENSSSCT00000065450	1.12185	11.4057	3.4691	0.0028602	0.0312765	-1.85577	2.17626	YES	FOXF2	XM_021100107	Pig
ENSSSCT00000015664	1.48489	11.0736	3.46839	0.00286464	0.0312848	-1.85726	2.79896	YES	ETF1	XM_003123975	Pig
ENSSSCT00000046395	-2.00492	10.977	-3.46756	0.0028698	0.0312848	-1.85899	-4.01366	YES	TMEM212	---	Pig
ENSSSCT00000067938	-1.07668	12.1566	-3.46762	0.00286945	0.0312848	-1.85887	-2.10917	YES	REEP1	---	Pig
NZ_CP034479.1_cds_WP_023893995.1_813	1.63394	9.32178	3.46812	0.00286628	0.0312848	-1.85781	3.10359	YES	---	---	Salmonella
ENSSSCT00000031015	-1.74299	7.14909	-3.4651	0.0028853	0.0314296	-1.86416	-3.34728	YES	RPL8	XM_005655297	Pig
ENSSSCT00000060440	-1.77631	10.6325	-3.46432	0.0028902	0.0314368	-1.86578	-3.4255	YES	PLA1A	XM_003483312	Pig
ENSSSCT00000064542	-1.02895	12.0293	-3.46429	0.00289041	0.0314368	-1.86585	-2.04054	YES	MAPKAPK3	---	Pig
ENSSSCT00000015733	-1.57068	11.4757	-3.46065	0.0029135	0.0316411	-1.87348	-2.97045	YES	PCDH12	XM_003124041	Pig
NZ_CP034479.1_cds_WP_001519005.1_1741	1.55563	5.04974	3.46062	0.00291367	0.0316411	-1.87354	2.93962	YES	plaP	---	Salmonella
ENSSSCT00000038898	1.13133	12.7073	3.45908	0.00292352	0.0317238	-1.87678	2.19061	YES	HHEX	NM_001244579	Pig
ENSSSCT00000057301	1.18352	11.922	3.45568	0.00294533	0.0319115	-1.8839	2.2713	YES	APPL1	NM_001134966	Pig
NZ_CP034479.1_cds_WP_000121523.1_618	1.18548	4.26405	3.45583	0.00294433	0.0319115	-1.88358	2.27438	YES	---	---	Salmonella
ENSSSCT00000045749	-1.29626	11.9132	-3.45407	0.00295569	0.0319993	-1.88727	-2.45592	YES	ITPKB	XM_021064414	Pig
NZ_CP034479.1_cds_WP_000724553.1_315	-1.09969	3.25743	-3.45233	0.00296693	0.0320943	-1.89091	-2.14309	YES	---	---	Salmonella
NZ_CP034479.1_cds_WP_001617922.1_2012	-1.14747	5.30363	-3.45166	0.00297128	0.0320943	-1.89231	-2.21525	YES	---	---	Salmonella
NZ_CP034479.1_cds_WP_000936064.1_3077	1.24598	4.17293	3.45172	0.00297094	0.0320943	-1.8922	2.37179	YES	gsiC	---	Salmonella
ENSSSCT00000035268	-1.34787	13.3036	-3.45075	0.00297722	0.032134	-1.89423	-2.54537	YES	IFIT3	NM_001204395	Pig
ENSSSCT00000069050	1.35628	10.9521	3.4501	0.00298145	0.0321397	-1.89559	2.56024	YES	BLVRA	XM_021078651	Pig
NZ_CP034479.1_cds_WP_105789234.1_4060	1.19412	3.97185	3.44997	0.00298229	0.0321397	-1.89586	2.28805	YES	mgtL	---	Salmonella
NZ_CP034479.1_cds_WP_000208240.1_4410	1.76794	7.75898	3.44939	0.00298605	0.0321418	-1.89706	3.40566	YES	hslV	---	Salmonella
NZ_CP034479.1_cds_WP_000964305.1_3528	-1.69655	7.93647	-3.44924	0.00298703	0.0321418	-1.89738	-3.24125	YES	rdgC	---	Salmonella
ENSSSCT00000016778	1.3406	12.7629	3.44746	0.0029987	0.0321759	-1.90112	2.53256	YES	HGF	---	Pig
ENSSSCT00000089005	-1.34917	13.2193	-3.44791	0.00299576	0.0321759	-1.90018	-2.54766	YES	ECE1	---	Pig
NZ_CP034479.1_cds_WP_001682446.1_436	-1.33258	5.07902	-3.44737	0.00299929	0.0321759	-1.90131	-2.51853	YES	---	---	Salmonella
NZ_CP034479.1_cds_WP_014344408.1_757	1.8755	5.09531	3.4479	0.00299584	0.0321759	-1.9002	3.6693	YES	---	---	Salmonella
ENSSSCT00000076255	-1.57914	11.5529	-3.44692	0.00300221	0.0321828	-1.90224	-2.98792	YES	KIAA1549L	---	Pig
ENSSSCT00000001988	-1.57354	11.4086	-3.44521	0.00301345	0.0322451	-1.90582	-2.97634	YES	TMED3	NM_001204363	Pig
ENSSSCT00000005138	-1.21897	11.6737	-3.44396	0.00302169	0.0322451	-1.90844	-2.3278	YES	SECISBP2L	---	Pig
ENSSSCT00000005909	-1.95518	10.9406	-3.44527	0.00301305	0.0322451	-1.90569	-3.87765	YES	FOXE1	XM_001925232	Pig
ENSSSCT00000016670	-1.24308	14.2859	-3.44423	0.00301991	0.0322451	-1.90787	-2.36703	YES	STEAP4	---	Pig
ENSSSCT00000018737	1.56228	12.3179	3.44481	0.00301611	0.0322451	-1.90667	2.95321	YES	SUMO2	NM_213984	Pig
ENSSSCT00000059412	2.2601	12.018	3.4444	0.00301878	0.0322451	-1.90752	4.79025	YES	ZNF331	---	Pig
NZ_CP034479.1_cds_WP_000041396.1_59	1.71206	9.28848	3.44325	0.00302644	0.0322714	-1.90995	3.27629	YES	---	---	Salmonella
ENSSSCT00000007162	-1.37679	13.3716	-3.44046	0.00304488	0.0323704	-1.91577	-2.59689	YES	PBXIP1	XM_021089739	Pig
ENSSSCT00000026790	1.21517	13.6463	3.44059	0.00304404	0.0323704	-1.9155	2.32167	YES	DNAJC3	NM_001190184	Pig
NZ_CP034479.1_cds_WP_000993428.1_314	-1.12108	5.01291	-3.44068	0.00304347	0.0323704	-1.91533	-2.1751	YES	---	---	Salmonella
NZ_CP034479.1_cds_WP_001526311.1_3486	-1.15964	4.06368	-3.44071	0.00304327	0.0323704	-1.91526	-2.23402	YES	---	---	Salmonella
NZ_CP034479.1_cds_WP_000022009.1_1042	1.46042	8.16877	3.43975	0.00304966	0.0323969	-1.91727	2.75189	YES	---	---	Salmonella
ENSSSCT00000035744	-2.13578	10.9156	-3.43878	0.00305613	0.0324413	-1.9193	-4.39475	YES	FOXO1	XM_021065269	Pig
ENSSSCT00000006562	1.42526	11.9634	3.43792	0.00306186	0.0324535	-1.9211	2.68563	YES	ANXA13	XM_013996500	Pig
NZ_CP034479.1_cds_WP_000905344.1_3734	1.80517	7.93118	3.43812	0.00306051	0.0324535	-1.92068	3.4947	YES	panC	---	Salmonella
ENSSSCT00000002680	1.73774	12.6359	3.4344	0.00308547	0.0326792	-1.92846	3.33513	YES	GTF2A1	XM_021099583	Pig
ENSSSCT00000035967	1.15006	12.8603	3.43403	0.00308799	0.0326815	-1.92924	2.21923	YES	RBMY1A1	---	Pig
NZ_CP034479.1_cds_WP_001123045.1_2869	1.52345	10.7223	3.43332	0.00309279	0.0327078	-1.93073	2.87479	YES	pipB	---	Salmonella
ENSSSCT00000000913	1.46161	11.9885	3.43195	0.00310205	0.0327812	-1.93359	2.75415	YES	ALDH1L2	---	Pig
ENSSSCT00000051243	-1.4292	10.8768	-3.43123	0.0031069	0.032808	-1.93509	-2.69298	YES	CRYL1	XM_021065154	Pig
ENSSSCT00000013947	1.12691	11.2367	3.43033	0.00311307	0.0328486	-1.93699	2.18391	YES	CETN2	XM_005673970	Pig
ENSSSCT00000043415	-1.62722	11.4325	-3.42983	0.00311645	0.0328597	-1.93803	-3.08916	YES	DNAH7	---	Pig
ENSSSCT00000057156	1.42468	11.926	3.42929	0.0031201	0.0328737	-1.93915	2.68455	YES	PACS2	---	Pig
NZ_CP034479.1_cds_WP_000132984.1_995	-1.1783	3.91424	-3.42857	0.00312501	0.032901	-1.94066	-2.2631	YES	hycI	---	Salmonella
ENSSSCT00000062247	1.20313	12.4205	3.42705	0.00313543	0.032971	-1.94385	2.30238	YES	SEC24A	---	Pig
NZ_CP034479.1_cds_WP_000244731.1_3518	-1.6391	7.04123	-3.42692	0.00313632	0.032971	-1.94412	-3.11471	YES	---	---	Salmonella
ENSSSCT00000042230	-2.84836	11.4547	-3.42611	0.00314185	0.0330046	-1.94581	-7.20181	YES	PLA2G2E	XM_021095473	Pig
NZ_CP034479.1_cds_WP_000511329.1_3971	-1.49602	5.58953	-3.42566	0.00314499	0.0330131	-1.94677	-2.82063	YES	---	---	Salmonella
ENSSSCT00000036365	1.28675	11.1634	3.42157	0.00317316	0.0332841	-1.95531	2.43978	YES	UXT	XM_003135055	Pig
ENSSSCT00000011261	-1.06649	12.0811	-3.41953	0.00318737	0.0334084	-1.95959	-2.09434	YES	MICU1	---	Pig
ENSSSCT00000006156	1.05923	12.619	3.41874	0.00319283	0.0334161	-1.96123	2.08381	YES	---	---	Pig
ENSSSCT00000048764	1.25617	12.0258	3.41877	0.00319266	0.0334161	-1.96118	2.38861	YES	WASHC3	---	Pig
ENSSSCT00000022269	1.29911	12.5427	3.41667	0.00320731	0.0335428	-1.96556	2.46078	YES	TAF6L	XM_021082913	Pig
ENSSSCT00000042153	-1.41223	11.5423	-3.41532	0.00321679	0.0335931	-1.96839	-2.66147	YES	MBP	---	Pig
NZ_CP034479.1_cds_WP_001126029.1_2713	1.50126	4.10942	3.41531	0.00321687	0.0335931	-1.96842	2.83089	YES	recT	---	Salmonella
ENSSSCT00000036788	-1.40261	11.7445	-3.41366	0.00322845	0.0336501	-1.97186	-2.64379	YES	CHRM5	---	Pig
ENSSSCT00000046303	1.38045	11.6133	3.41379	0.00322758	0.0336501	-1.9716	2.6035	YES	GALK2	XM_001925554	Pig
ENSSSCT00000064701	1.48288	12.1731	3.41352	0.00322946	0.0336501	-1.97216	2.79506	YES	CRMP1	XM_021100984	Pig
ENSSSCT00000032259	1.51779	11.215	3.41147	0.00324394	0.0337265	-1.97644	2.86352	YES	IGFBP5	---	Pig
ENSSSCT00000054761	-1.96087	13.7534	-3.41162	0.00324288	0.0337265	-1.97613	-3.89297	YES	LRMP	---	Pig
NZ_CP034479.1_cds_WP_000348074.1_3495	-1.39175	4.40715	-3.41206	0.00323973	0.0337265	-1.9752	-2.62397	YES	ispA	---	Salmonella
ENSSSCT00000065442	1.95539	13.0847	3.40876	0.00326319	0.0338769	-1.98211	3.87822	YES	TSC2	XM_003354671	Pig
NZ_CP034479.1_cds_WP_000919178.1_1249	1.3034	4.01791	3.40878	0.00326303	0.0338769	-1.98206	2.46809	YES	---	---	Salmonella
ENSSSCT00000000761	-1.88485	11.6556	-3.40556	0.00328605	0.0340642	-1.98879	-3.69315	YES	LPAR5	XM_005652601	Pig
ENSSSCT00000037177	1.05842	12.2069	3.40567	0.00328526	0.0340642	-1.98856	2.08266	YES	CCNC	NM_001190160	Pig
ENSSSCT00000040357	1.92283	13.8953	3.40363	0.00329992	0.0341749	-1.99283	3.79166	YES	RARA	---	Pig
NZ_CP034479.1_cds_WP_001276370.1_1230	1.6263	9.24888	3.40341	0.00330156	0.0341749	-1.9933	3.08721	YES	---	---	Salmonella
NZ_CP034479.1_cds_WP_001200595.1_3824	1.56194	5.99571	3.40303	0.00330426	0.0341779	-1.99409	2.95252	YES	djlA	---	Salmonella
NZ_CP034479.1_cds_WP_000769035.1_2308	1.27102	4.16725	3.40265	0.00330703	0.0341815	-1.99489	2.41332	YES	ompD	---	Salmonella
NZ_CP034479.1_cds_WP_001041026.1_602	-1.59723	4.84933	-3.4018	0.00331318	0.03422	-1.99667	-3.02562	YES	#N/A	---	Salmonella
ENSSSCT00000025504	0.974632	12.3021	3.4014	0.00331601	0.0342243	-1.99748	1.96514	YES	ZFP28	---	Pig
ENSSSCT00000076986	-1.38692	11.4506	-3.40098	0.00331907	0.0342309	-1.99837	-2.61519	YES	---	---	Pig
ENSSSCT00000028976	-1.22688	12.421	-3.3984	0.00333784	0.0343994	-2.00376	-2.34061	YES	PCBP1	XM_003125057	Pig
ENSSSCT00000006361	-1.31177	11.4923	-3.39759	0.00334375	0.0344353	-2.00546	-2.48247	YES	PCSK6	XM_021098939	Pig
ENSSSCT00000078682	-1.1571	12.2184	-3.39523	0.00336101	0.0345878	-2.01039	-2.23008	YES	---	---	Pig
ENSSSCT00000006526	-1.05268	11.8773	-3.39474	0.00336457	0.0345993	-2.0114	-2.07438	YES	ST3GAL1	XM_005662837	Pig
ENSSSCT00000042198	-1.13665	11.9323	-3.3928	0.00337885	0.0346957	-2.01546	-2.1987	YES	TCIRG1	XM_005660613	Pig
NZ_CP034479.1_cds_WP_000283643.1_2822	-1.13628	4.61836	-3.39289	0.00337818	0.0346957	-2.01527	-2.19814	YES	---	---	Salmonella
ENSSSCT00000025711	-1.62376	13.7394	-3.39074	0.00339407	0.0348268	-2.01976	-3.08177	YES	TNFSF10	XM_021068572	Pig
ENSSSCT00000051907	-2.12163	15.3678	-3.39004	0.00339928	0.034855	-2.02123	-4.35186	YES	NCF2	XM_005667810	Pig
ENSSSCT00000026889	-1.58262	12.0533	-3.38968	0.00340198	0.0348574	-2.02199	-2.99513	YES	ATG2A	---	Pig
ENSSSCT00000008829	1.34736	12.2949	3.38843	0.00341129	0.0349275	-2.0246	2.54446	YES	AMDHD2	---	Pig
ENSSSCT00000030384	-1.57701	9.07066	-3.38721	0.00342033	0.0349798	-2.02713	-2.9835	YES	MZB1	XM_003123981	Pig
NZ_CP034479.1_cds_WP_001364200.1_1737	2.16493	9.15206	3.38708	0.00342135	0.0349798	-2.02742	4.48446	YES	---	---	Salmonella
ENSSSCT00000004368	-2.14698	10.0016	-3.38593	0.00342993	0.0350423	-2.02982	-4.42901	YES	CDC20	XM_021093549	Pig
ENSSSCT00000045255	-1.36584	11.3336	-3.38405	0.00344405	0.0351611	-2.03375	-2.57726	YES	OR7A5	---	Pig
ENSSSCT00000016780	-1.11438	12.2009	-3.38227	0.00345742	0.0352468	-2.03746	-2.16502	YES	CD36	---	Pig
NZ_CP034479.1_cds_WP_000830238.1_3574	1.62991	9.69754	3.38247	0.00345592	0.0352468	-2.03704	3.09493	YES	---	---	Salmonella
ENSSSCT00000037988	-1.18622	12.3767	-3.38062	0.00346987	0.0353052	-2.0409	-2.27556	YES	SGMS1	---	Pig
NZ_CP034479.1_cds_WP_000228322.1_4117	1.4618	8.21806	3.38052	0.00347064	0.0353052	-2.04111	2.75452	YES	cycA	---	Salmonella
NZ_CP034479.1_cds_WP_000088479.1_128	-1.68701	7.73194	-3.38056	0.00347034	0.0353052	-2.04103	-3.21988	YES	waaO	---	Salmonella
ENSSSCT00000050504	1.45194	11.8059	3.38016	0.00347337	0.0353077	-2.04186	2.73576	YES	GABRG3	---	Pig
ENSSSCT00000048628	-1.26562	12.0668	-3.37687	0.0034984	0.0355365	-2.04873	-2.40431	YES	KIAA1024	---	Pig
ENSSSCT00000037797	-1.39181	11.7012	-3.37508	0.00351206	0.0355986	-2.05246	-2.62408	YES	ADAMTSL4	---	Pig
ENSSSCT00000090572	-1.44999	11.4616	-3.37517	0.00351138	0.0355986	-2.05228	-2.73207	YES	---	---	Pig
NZ_CP034479.1_cds_WP_000443030.1_2143	2.53702	8.18097	3.37546	0.00350914	0.0355986	-2.05166	5.8039	YES	trpA	---	Salmonella
NZ_CP034479.1_cds_WP_000965023.1_513	1.29444	3.70895	3.37445	0.00351693	0.0356224	-2.05379	2.45281	YES	#N/A	---	Salmonella
ENSSSCT00000010986	1.50877	12.628	3.37285	0.00352919	0.035721	-2.05712	2.84568	YES	DRG1	XM_001927253	Pig
ENSSSCT00000009386	-2.45445	11.057	-3.37122	0.0035418	0.035773	-2.06053	-5.48104	YES	DNAJC27	---	Pig
ENSSSCT00000012306	-1.24806	13.5782	-3.37088	0.00354443	0.035773	-2.06124	-2.37521	YES	TRANK1	---	Pig
ENSSSCT00000051927	-1.19307	11.9347	-3.37143	0.00354016	0.035773	-2.06008	-2.28638	YES	NFE2L1	XM_021067094	Pig
ENSSSCT00000056124	-0.996119	12.9774	-3.37109	0.00354276	0.035773	-2.06079	-1.99463	YES	LTBR	NM_001308823	Pig
ENSSSCT00000065154	-1.71006	11.3181	-3.37036	0.00354843	0.0357878	-2.06232	-3.27174	YES	ST7	NM_001123198	Pig
ENSSSCT00000050478	1.39611	13.0196	3.36992	0.00355179	0.0357962	-2.06322	2.63191	YES	TNR	XM_013989629	Pig
ENSSSCT00000056368	1.29212	11.9605	3.36889	0.0035598	0.0358259	-2.06538	2.44888	YES	INTS13	---	Pig
NZ_CP034479.1_cds_WP_001542138.1_2023	-1.29448	4.38042	-3.36916	0.00355774	0.0358259	-2.06483	-2.45289	YES	#N/A	---	Salmonella
ENSSSCT00000018814	-1.40793	11.6913	-3.36815	0.0035656	0.0358333	-2.06694	-2.65356	YES	SCN4A	XM_021066768	Pig
NZ_CP034479.1_cds_WP_000669109.1_1803	-1.53434	7.13582	-3.36841	0.00356351	0.0358333	-2.06637	-2.89656	YES	---	---	Salmonella
ENSSSCT00000006210	0.985359	12.4285	3.36737	0.00357162	0.0358419	-2.06855	1.97981	YES	SLC27A4	XM_013993903	Pig
ENSSSCT00000011504	-2.16478	12.0595	-3.36629	0.00358004	0.0358419	-2.0708	-4.48397	YES	RRP12	---	Pig
ENSSSCT00000053137	1.82874	10.3129	3.36746	0.00357097	0.0358419	-2.06838	3.55226	YES	GCSH	XM_021097052	Pig
NZ_CP034479.1_cds_WP_000915523.1_3359	-1.16441	4.13331	-3.36609	0.00358165	0.0358419	-2.07123	-2.24141	YES	---	---	Salmonella
NZ_CP034479.1_cds_WP_000586988.1_152	1.23449	4.24304	3.36634	0.00357969	0.0358419	-2.07071	2.35298	YES	lldD	---	Salmonella
NZ_CP034479.1_cds_WP_000880965.1_1111	1.24868	7.3162	3.36634	0.00357964	0.0358419	-2.0707	2.37625	YES	recN	---	Salmonella
NZ_CP034479.1_cds_WP_000439335.1_684	1.72724	5.40929	3.36537	0.00358724	0.0358724	-2.07272	3.31093	YES	---	---	Salmonella
ENSSSCT00000012916	1.11389	10.6797	3.36313	0.00360485	0.0359722	-2.07741	2.16429	YES	RFC4	XM_005652371	Pig
ENSSSCT00000036962	1.44851	12.5901	3.36333	0.00360326	0.0359722	-2.07698	2.72926	YES	RAB30	---	Pig
ENSSSCT00000059379	1.29862	11.3366	3.36363	0.0036009	0.0359722	-2.07636	2.45993	YES	SLC25A4	XM_003133345	Pig
ENSSSCT00000071362	1.25486	12.1471	3.36253	0.00360955	0.0359937	-2.07865	2.38645	YES	TRMT12	XM_005662859	Pig
NZ_CP034479.1_cds_WP_001215679.1_1572	1.33734	4.0979	3.36118	0.00362018	0.0360743	-2.08147	2.52684	YES	---	---	Salmonella
ENSSSCT00000006810	-2.37496	9.90934	-3.36028	0.00362731	0.0360945	-2.08335	-5.18721	YES	RRS1	---	Pig
ENSSSCT00000018719	-1.22108	12.5701	-3.3604	0.00362631	0.0360945	-2.08308	-2.33121	YES	CDK3	---	Pig
ENSSSCT00000054033	1.2358	12.6625	3.35963	0.00363247	0.0361175	-2.08471	2.35511	YES	ME2	XM_021093285	Pig
ENSSSCT00000056853	1.31734	9.45117	3.35934	0.00363472	0.0361175	-2.0853	2.49205	YES	ATP5A1	---	Pig
NZ_CP034479.1_cds_WP_001256896.1_1770	-1.26245	3.95712	-3.35842	0.00364201	0.0361645	-2.08721	-2.39903	YES	pduC	---	Salmonella
ENSSSCT00000001102	1.10222	11.7857	3.35446	0.00367358	0.0363411	-2.09547	2.14685	YES	WRNIP1	XM_021100108	Pig
ENSSSCT00000010480	-2.06608	10.7276	-3.35426	0.0036752	0.0363411	-2.09589	-4.18747	YES	TFDP1	XM_021065985	Pig
ENSSSCT00000011308	-1.24026	11.8887	-3.35521	0.0036676	0.0363411	-2.09391	-2.36241	YES	PPIF	XM_001929483	Pig
ENSSSCT00000014594	1.56989	12.5912	3.35455	0.00367285	0.0363411	-2.09528	2.96882	YES	LDHC	NM_001195775	Pig
ENSSSCT00000064858	1.3463	12.7828	3.35432	0.00367476	0.0363411	-2.09578	2.5426	YES	ZBTB16	XM_021062868	Pig
NZ_CP034479.1_cds_WP_000154063.1_3498	1.69698	5.7427	3.35537	0.00366631	0.0363411	-2.09358	3.24221	YES	pgpA	---	Salmonella
ENSSSCT00000061082	-1.75636	10.6561	-3.35376	0.0036792	0.0363552	-2.09693	-3.37844	YES	PPIL1	XM_021098654	Pig
ENSSSCT00000043520	1.10014	12.0326	3.35262	0.00368839	0.0364206	-2.09932	2.14375	YES	MMP28	---	Pig
ENSSSCT00000036844	-1.53072	12.2299	-3.3511	0.00370059	0.0364968	-2.10248	-2.8893	YES	MICAL3	---	Pig
NZ_CP034479.1_cds_WP_001194448.1_2345	1.18604	4.21192	3.35102	0.00370127	0.0364968	-2.10265	2.27527	YES	---	---	Salmonella
ENSSSCT00000004108	1.27473	12.4318	3.34954	0.00371319	0.0365889	-2.10572	2.41954	YES	LAMA3	---	Pig
NZ_CP034479.1_cds_WP_000527216.1_4252	1.19237	4.22233	3.34801	0.00372561	0.0366857	-2.10892	2.28528	YES	---	---	Salmonella
NZ_CP034479.1_cds_WP_001212189.1_4222	-1.03266	3.31696	-3.34763	0.00372874	0.036691	-2.10972	-2.0458	YES	pmrB	---	Salmonella
ENSSSCT00000006608	-1.4907	11.0207	-3.34526	0.00374803	0.0368112	-2.11465	-2.81026	YES	KCNV1	XM_013996541	Pig
ENSSSCT00000015764	-1.0867	11.4723	-3.34485	0.00375136	0.0368112	-2.1155	-2.12388	YES	SPINK5	---	Pig
ENSSSCT00000053230	1.53784	14.0271	3.34489	0.00375109	0.0368112	-2.11543	2.9036	YES	UBE2J1	NM_001077219	Pig
NZ_CP034479.1_cds_WP_001173663.1_906	2.16632	9.15526	3.34514	0.00374899	0.0368112	-2.1149	4.48877	YES	cysC	---	Salmonella
NZ_CP034479.1_cds_WP_000612718.1_1269	1.6736	9.25897	3.34344	0.00376297	0.0368995	-2.11845	3.1901	YES	sseB	---	Salmonella
ENSSSCT00000029497	-1.46772	10.766	-3.34307	0.00376593	0.0369029	-2.11921	-2.76585	YES	DHCR7	---	Pig
ENSSSCT00000014898	1.91085	12.645	3.34146	0.00377919	0.0369817	-2.12257	3.7603	YES	PDE4A	NM_001123159	Pig
ENSSSCT00000062215	-1.49579	12.1973	-3.34168	0.00377742	0.0369817	-2.12212	-2.82018	YES	PRKAG2	XM_021078611	Pig
ENSSSCT00000049328	-1.59817	11.7547	-3.34075	0.00378502	0.0370131	-2.12404	-3.02759	YES	LGR5	NM_001315762	Pig
ENSSSCT00000023879	1.07794	10.4265	3.34023	0.00378932	0.0370296	-2.12513	2.11102	YES	ELAC2	NM_001243216	Pig
ENSSSCT00000037748	-1.22962	13.2714	-3.33912	0.00379854	0.0370941	-2.12745	-2.34506	YES	CHSY1	NM_001244442	Pig
ENSSSCT00000002044	1.09493	11.2595	3.33486	0.00383399	0.0372935	-2.13633	2.13602	YES	SLC41A3	XM_021098943	Pig
ENSSSCT00000036973	1.65536	11.8036	3.33476	0.00383478	0.0372935	-2.13652	3.15001	YES	B4GALT2	XM_021096829	Pig
ENSSSCT00000037726	-1.29289	11.3693	-3.3352	0.00383113	0.0372935	-2.13561	-2.45018	YES	TMOD1	---	Pig
ENSSSCT00000039522	-1.88186	10.9279	-3.33624	0.00382244	0.0372935	-2.13344	-3.6855	YES	INTS7	XM_021063859	Pig
ENSSSCT00000075839	-1.6258	13.2624	-3.33567	0.00382717	0.0372935	-2.13463	-3.08613	YES	CAPZA2	NM_001097455	Pig
NZ_CP034479.1_cds_WP_000014594.1_198	-1.36244	4.14381	-3.33561	0.00382769	0.0372935	-2.13475	-2.5712	YES	cspA	---	Salmonella
ENSSSCT00000049977	1.63796	11.6607	3.33393	0.0038417	0.0373352	-2.13825	3.11226	YES	SPOCK1	XM_003354287	Pig
NZ_CP034479.1_cds_WP_001131299.1_4226	2.03809	5.41692	3.33295	0.00384992	0.0373894	-2.14029	4.10701	YES	yjdN	---	Salmonella
ENSSSCT00000018344	1.44603	11.5881	3.32933	0.00388043	0.0375312	-2.14783	2.72458	YES	WDR70	XM_021076961	Pig
ENSSSCT00000018778	-1.12264	12.4293	-3.32957	0.00387841	0.0375312	-2.14733	-2.17745	YES	SSTR2	XM_005668643	Pig
ENSSSCT00000034176	-1.18568	11.4507	-3.33024	0.00387275	0.0375312	-2.14594	-2.2747	YES	PCYT1B	XM_001927679	Pig
ENSSSCT00000080705	1.47074	11.9796	3.32994	0.00387531	0.0375312	-2.14657	2.77164	YES	DGUOK	---	Pig
NZ_CP034479.1_cds_3363	2.05077	6.15539	3.33025	0.00387269	0.0375312	-2.14592	4.14328	YES	---	---	Salmonella
NZ_CP034479.1_cds_WP_000090729.1_3136	1.18437	3.87633	3.32933	0.00388039	0.0375312	-2.14782	2.27264	YES	---	---	Salmonella
ENSSSCT00000031433	1.23285	12.2429	3.32859	0.0038867	0.0375661	-2.14937	2.35031	YES	TTF2	XM_001929357	Pig
ENSSSCT00000037953	-1.17684	12.1589	-3.32821	0.00388991	0.0375715	-2.15016	-2.2608	YES	TRIP12	---	Pig
ENSSSCT00000018798	-1.89945	10.2977	-3.32423	0.00392377	0.0378622	-2.15844	-3.7307	YES	PRKCA	XM_021066740	Pig
ENSSSCT00000054685	1.36459	11.531	3.32404	0.00392536	0.0378622	-2.15883	2.57502	YES	GNPDA1	---	Pig
NZ_CP034479.1_cds_WP_014343844.1_2189	1.4728	9.14657	3.32373	0.00392807	0.0378626	-2.15949	2.77561	YES	---	---	Salmonella
ENSSSCT00000069016	-1.32318	9.45584	-3.32339	0.00393099	0.0378649	-2.1602	-2.50217	YES	---	---	Pig
ENSSSCT00000065570	1.63239	13.6046	3.32276	0.00393636	0.0378908	-2.1615	3.10027	YES	FBXW7	XM_021101504	Pig
ENSSSCT00000016641	-1.09674	11.786	-3.32243	0.00393921	0.0378925	-2.1622	-2.13871	YES	OPTC	NM_214008	Pig
ENSSSCT00000010165	-1.04839	11.7347	-3.32021	0.00395824	0.0378952	-2.1668	-2.06821	YES	SGCG	---	Pig
ENSSSCT00000010514	-1.12571	13.9211	-3.3204	0.00395662	0.0378952	-2.16641	-2.18208	YES	NFIL3	XM_003359020	Pig
ENSSSCT00000013438	-1.30895	12.8253	-3.32081	0.00395313	0.0378952	-2.16556	-2.47761	YES	WDR45	NM_001190293	Pig
ENSSSCT00000017918	-1.34444	11.5441	-3.32023	0.00395809	0.0378952	-2.16676	-2.53932	YES	OR2F1	---	Pig
NZ_CP034479.1_cds_WP_001081721.1_688	1.68513	5.01693	3.32173	0.00394521	0.0378952	-2.16365	3.21569	YES	hybA	---	Salmonella
NZ_CP034479.1_cds_WP_000208473.1_2201	1.49802	4.50674	3.32127	0.00394917	0.0378952	-2.16461	2.82455	YES	#N/A	---	Salmonella
NZ_CP034479.1_cds_WP_000332219.1_4091	2.59817	9.03705	3.32201	0.00394279	0.0378952	-2.16306	6.05517	YES	#N/A	---	Salmonella
ENSSSCT00000025022	-0.998881	11.3929	-3.3196	0.00396353	0.0378999	-2.16808	-1.99845	YES	SIM2	XM_021070967	Pig
ENSSSCT00000072874	1.52745	9.92114	3.31954	0.00396409	0.0378999	-2.16821	2.88276	YES	ANLN	XM_021078544	Pig
NZ_CP034479.1_cds_WP_000522253.1_1375	1.88211	8.27126	3.31867	0.00397157	0.0379458	-2.17001	3.68614	YES	---	---	Salmonella
ENSSSCT00000025780	-2.20946	10.5339	-3.31596	0.00399507	0.0381446	-2.17565	-4.62501	YES	BRCA2	XM_021065184	Pig
NZ_CP034479.1_cds_WP_000698460.1_1633	2.02359	6.55571	3.31427	0.00400982	0.0382596	-2.17917	4.06594	YES	yohP	---	Salmonella
NZ_CP034479.1_cds_WP_000007508.1_4396	1.45089	8.46958	3.31281	0.00402263	0.038356	-2.18221	2.73378	YES	metF	---	Salmonella
ENSSSCT00000034462	-1.61397	12.9743	-3.31184	0.00403106	0.0384104	-2.18421	-3.06093	YES	PPP1R10	XM_005653451	Pig
ENSSSCT00000044300	1.58409	11.9919	3.3093	0.00405341	0.0385197	-2.18949	2.99818	YES	PAM16	XM_021086694	Pig
ENSSSCT00000044768	-1.1915	11.6832	-3.30938	0.00405279	0.0385197	-2.18935	-2.2839	YES	AVPR1A	XM_003481648	Pig
NZ_CP034479.1_cds_WP_010988985.1_3088	-1.78831	7.12301	-3.3098	0.00404908	0.0385197	-2.18847	-3.45411	YES	---	---	Salmonella
NZ_CP034479.1_cds_WP_000605938.1_1702	3.1929	8.33038	3.30984	0.0040487	0.0385197	-2.18838	9.14449	YES	cpsB	---	Salmonella
ENSSSCT00000050416	1.56202	12.5204	3.30817	0.00406346	0.0385892	-2.19186	2.95267	YES	FGD2	---	Pig
ENSSSCT00000072769	-2.17821	11.0782	-3.30748	0.00406956	0.0386213	-2.19329	-4.52591	YES	HNF1B	---	Pig
ENSSSCT00000066797	-2.13331	9.43268	-3.30534	0.00408856	0.0387755	-2.19774	-4.38723	YES	MRPS30	XM_021076947	Pig
ENSSSCT00000050169	-1.41437	12.0385	-3.30437	0.00409721	0.0388315	-2.19975	-2.66544	YES	CCDC102B	---	Pig
ENSSSCT00000014473	1.09702	11.4807	3.30244	0.00411446	0.0389168	-2.20377	2.13913	YES	F2	NM_001122985	Pig
ENSSSCT00000038816	-1.36351	12.1084	-3.30255	0.00411343	0.0389168	-2.20353	-2.57311	YES	ISX	---	Pig
ENSSSCT00000065614	-2.09473	14.2619	-3.30297	0.00410971	0.0389168	-2.20266	-4.27146	YES	SLA	---	Pig
ENSSSCT00000042523	-1.28081	11.1926	-3.30187	0.00411957	0.0389392	-2.20495	-2.42975	YES	DESI1	---	Pig
ENSSSCT00000052819	-1.24097	9.72583	-3.30011	0.00413532	0.0390619	-2.20859	-2.36357	YES	CD81	NM_001078679	Pig
ENSSSCT00000076013	1.16891	11.1819	3.29951	0.0041408	0.0390876	-2.20986	2.24842	YES	TIMM10B	XM_003357135	Pig
ENSSSCT00000017493	-1.3496	15.2497	-3.29629	0.00416985	0.039257	-2.21653	-2.54841	YES	STK17B	XM_021074823	Pig
ENSSSCT00000039182	1.28211	10.9414	3.29696	0.00416386	0.039257	-2.21516	2.43195	YES	KIAA1143	---	Pig
ENSSSCT00000041696	-2.0403	12.0023	-3.29675	0.00416576	0.039257	-2.2156	-4.11331	YES	---	---	Pig
NZ_CP034479.1_cds_WP_000218358.1_4132	1.54409	8.54188	3.29643	0.00416865	0.039257	-2.21626	2.91619	YES	ulaB	---	Salmonella
ENSSSCT00000033889	-2.42209	15.861	-3.29475	0.00418386	0.0393204	-2.21973	-5.35946	YES	ADAM8	XM_021073932	Pig
ENSSSCT00000043736	1.42124	12.8752	3.2946	0.0041853	0.0393204	-2.22006	2.67815	YES	KCND2	XM_021078791	Pig
ENSSSCT00000065137	-1.28335	11.3286	-3.29433	0.00418769	0.0393204	-2.22061	-2.43403	YES	ACADS	NM_213898	Pig
NZ_CP034479.1_cds_WP_000079805.1_1909	1.65726	7.95435	3.29486	0.00418288	0.0393204	-2.21951	3.15416	YES	---	---	Salmonella
ENSSSCT00000024050	-2.20331	8.80728	-3.29371	0.00419333	0.0393473	-2.22189	-4.60536	YES	CKB	XM_021081502	Pig
NZ_CP034479.1_cds_WP_000858988.1_931	-1.36697	5.25032	-3.29334	0.00419676	0.0393533	-2.22267	-2.57929	YES	---	---	Salmonella
ENSSSCT00000083856	-1.74193	11.3496	-3.29227	0.00420657	0.0394191	-2.2249	-3.34482	YES	C10orf76	---	Pig
NZ_CP034479.1_cds_WP_001518349.1_535	1.33935	4.56288	3.29136	0.00421487	0.0394708	-2.22678	2.53037	YES	ibaG	---	Salmonella
ENSSSCT00000012477	-1.33922	14.101	-3.29093	0.00421884	0.0394819	-2.22768	-2.53015	YES	GNAI2	XM_005669568	Pig
ENSSSCT00000000273	1.16216	11.4807	3.28808	0.00424506	0.0395675	-2.2336	2.23792	YES	TNS2	---	Pig
ENSSSCT00000066119	-1.02533	11.5515	-3.28823	0.00424363	0.0395675	-2.23327	-2.03542	YES	PDCL	XM_001927696	Pig
NZ_CP034479.1_cds_WP_000158347.1_3887	1.28857	3.85033	3.28872	0.00423912	0.0395675	-2.23226	2.44287	YES	---	---	Salmonella
NZ_CP034479.1_cds_WP_000406820.1_4399	-1.8881	4.34811	-3.28893	0.00423721	0.0395675	-2.23183	-3.70147	YES	---	---	Salmonella
NZ_CP034479.1_cds_WP_000349895.1_370	-1.40885	7.19534	-3.28861	0.00424018	0.0395675	-2.2325	-2.65525	YES	cobA	---	Salmonella
NZ_CP034479.1_cds_WP_000100782.1_1757	1.77981	8.87977	3.28781	0.00424756	0.0395675	-2.23416	3.43381	YES	pduS	---	Salmonella
NZ_CP034479.1_cds_WP_000817201.1_3461	1.7064	5.64412	3.28955	0.0042315	0.0395675	-2.23054	3.26346	YES	#N/A	---	Salmonella
ENSSSCT00000068259	1.40114	11.9406	3.28643	0.00426036	0.0396606	-2.23703	2.64111	YES	TROVE2	---	Pig
NZ_CP034479.1_cds_WP_000105550.1_758	-1.02149	3.34258	-3.2857	0.00426706	0.0396968	-2.23853	-2.03002	YES	speB	---	Salmonella
ENSSSCT00000076970	-1.46897	13.2525	-3.28462	0.00427713	0.0397644	-2.24078	-2.76825	YES	FAS	XM_021072073	Pig
ENSSSCT00000059711	-1.07794	12.2885	-3.28202	0.00430143	0.0399574	-2.24618	-2.11102	YES	UBXN11	---	Pig
NZ_CP034479.1_cds_629	2.00502	9.14434	3.28179	0.00430354	0.0399574	-2.24665	4.01393	YES	---	---	Salmonella
ENSSSCT00000035327	-1.5572	11.2952	-3.28076	0.00431316	0.0400204	-2.24878	-2.94282	YES	CDK6	XR_002347035	Pig
NZ_CP034479.1_cds_WP_001030503.1_3080	1.45947	4.82597	3.28038	0.00431674	0.0400274	-2.24957	2.75007	YES	iaaA	---	Salmonella
ENSSSCT00000003441	1.03944	11.5551	3.27624	0.00435582	0.0401439	-2.25817	2.05543	YES	PNMA8A	XM_005664614	Pig
ENSSSCT00000007515	-1.33426	12.0175	-3.27807	0.00433848	0.0401439	-2.25437	-2.52146	YES	VCAM1	NM_213891	Pig
ENSSSCT00000009430	1.29285	10.8004	3.27866	0.00433296	0.0401439	-2.25315	2.45012	YES	DDX1	XM_021087822	Pig
ENSSSCT00000010082	1.83706	13.4325	3.27661	0.00435231	0.0401439	-2.2574	3.57282	YES	HERC3	XM_021100749	Pig
ENSSSCT00000014079	-1.44001	11.4685	-3.2771	0.00434772	0.0401439	-2.2564	-2.71322	YES	CPT1A	NM_001129805	Pig
ENSSSCT00000030464	1.50062	11.7067	3.27604	0.00435767	0.0401439	-2.25858	2.82964	YES	SLCO1B1	XM_021091087	Pig
ENSSSCT00000047612	1.26388	11.7674	3.27634	0.00435488	0.0401439	-2.25797	2.4014	YES	MIOS	---	Pig
ENSSSCT00000052061	-1.82928	11.7787	-3.27756	0.00434331	0.0401439	-2.25543	-3.55359	YES	SLC38A7	---	Pig
NZ_CP034479.1_cds_WP_000243749.1_520	2.73016	8.09393	3.27817	0.00433759	0.0401439	-2.25417	6.63531	YES	rapZ	---	Salmonella
NZ_CP034480.1_cds_WP_000986921.1_4675	-1.03397	3.21312	-3.27654	0.00435297	0.0401439	-2.25755	-2.04765	YES	traI	---	Salmonella
ENSSSCT00000030543	-1.76534	10.4946	-3.27548	0.00436302	0.040167	-2.25975	-3.39953	YES	TGIF1	NM_001244288	Pig
ENSSSCT00000022527	-0.96578	12.7645	-3.27353	0.00438152	0.0403111	-2.26378	-1.95312	YES	ROPN1	---	Pig
ENSSSCT00000050847	-1.25858	13.8695	-3.27112	0.00440455	0.0404967	-2.26878	-2.3926	YES	IRF2	XM_003359469	Pig
ENSSSCT00000034724	-1.11651	11.6324	-3.27081	0.00440759	0.0404983	-2.26944	-2.16821	YES	ILF2	XM_005663409	Pig
NZ_CP034479.1_cds_WP_000692042.1_2292	1.18153	8.29083	3.2678	0.00443648	0.0407373	-2.27567	2.26817	YES	---	---	Salmonella
ENSSSCT00000027813	1.31952	11.1519	3.26739	0.00444044	0.0407472	-2.27652	2.49583	YES	RPA3	XM_021102423	Pig
ENSSSCT00000040173	-1.45514	11.384	-3.26359	0.00447729	0.0410388	-2.28441	-2.74184	YES	ATMIN	XM_021097045	Pig
NZ_CP034479.1_cds_WP_000798206.1_139	-1.47732	5.68205	-3.26352	0.00447801	0.0410388	-2.28456	-2.7843	YES	---	---	Salmonella
ENSSSCT00000050583	-1.2262	13.6004	-3.2629	0.004484	0.0410671	-2.28583	-2.3395	YES	CCNDBP1	XM_021097084	Pig
ENSSSCT00000090167	-0.978573	12.3887	-3.26232	0.0044897	0.0410927	-2.28705	-1.97052	YES	GABRR1	---	Pig
ENSSSCT00000089249	-1.30134	12.4515	-3.26189	0.00449384	0.041104	-2.28793	-2.46458	YES	SYNE1	---	Pig
ENSSSCT00000011531	1.68023	12.4673	3.26088	0.00450375	0.041168	-2.29003	3.20479	YES	ENTPD7	XM_003359322	Pig
NZ_CP034479.1_cds_WP_001262138.1_2214	1.6372	7.43957	3.2579	0.00453305	0.041409	-2.29621	3.11061	YES	uspE	---	Salmonella
ENSSSCT00000023171	-1.19114	12.0513	-3.25631	0.00454868	0.0415185	-2.29949	-2.28333	YES	SNU13	NM_001190227	Pig
ENSSSCT00000032414	-2.13605	11.3793	-3.25592	0.00455256	0.0415185	-2.3003	-4.39556	YES	NEU3	---	Pig
ENSSSCT00000042411	-1.16298	11.6303	-3.25579	0.00455383	0.0415185	-2.30057	-2.23919	YES	TLE1	XM_003480540	Pig
NZ_CP034479.1_cds_WP_000084037.1_1331	1.45872	5.28598	3.25513	0.00456041	0.0415517	-2.30195	2.74865	YES	nudK	---	Salmonella
ENSSSCT00000010403	1.78178	12.9343	3.25477	0.00456399	0.0415576	-2.30269	3.43849	YES	SLITRK5	---	Pig
NZ_CP034479.1_cds_WP_000502119.1_3017	1.42775	4.62434	3.25421	0.00456953	0.0415812	-2.30385	2.69026	YES	---	---	Salmonella
ENSSSCT00000032386	-1.39236	12.4488	-3.25312	0.00458033	0.0416235	-2.3061	-2.62507	YES	SCARF1	XM_021067570	Pig
ENSSSCT00000078368	1.43868	12.9565	3.25326	0.00457895	0.0416235	-2.30581	2.71073	YES	FGF13	XM_003135427	Pig
NZ_CP034479.1_cds_WP_000416272.1_4272	1.54209	8.05612	3.25285	0.004583	0.0416235	-2.30666	2.91217	YES	zur	---	Salmonella
ENSSSCT00000060891	-1.06295	11.58	-3.24768	0.0046348	0.0420666	-2.31737	-2.08919	YES	CHAD	---	Pig
NZ_CP034479.1_cds_WP_000954984.1_2547	-1.58064	5.23703	-3.24739	0.00463773	0.0420666	-2.31797	-2.99103	YES	btuC	---	Salmonella
ENSSSCT00000069646	-1.37221	12.1708	-3.24651	0.00464662	0.0421202	-2.3198	-2.58867	YES	CHMP7	---	Pig
ENSSSCT00000045721	1.02567	11.7245	3.24606	0.00465115	0.0421298	-2.32073	2.0359	YES	PRDM9	XM_021095773	Pig
ENSSSCT00000063312	1.83663	12.47	3.24582	0.00465363	0.0421298	-2.32123	3.57174	YES	DYNC1LI2	---	Pig
NZ_CP034479.1_cds_WP_000683977.1_127	2.02982	8.05728	3.24286	0.00468364	0.0423744	-2.32736	4.08353	YES	waaB	---	Salmonella
ENSSSCT00000006162	1.36571	11.9946	3.24035	0.00470923	0.0425603	-2.33255	2.57703	YES	PBX3	XM_021068936	Pig
ENSSSCT00000023271	1.77465	11.902	3.23996	0.00471322	0.0425603	-2.33336	3.42155	YES	SNRNP27	---	Pig
NZ_CP034479.1_cds_WP_001186675.1_3702	-1.52656	6.61035	-3.24023	0.0047105	0.0425603	-2.33281	-2.88098	YES	dapD	---	Salmonella
NZ_CP034479.1_cds_2904	-1.34164	5.28418	-3.23859	0.0047273	0.0426603	-2.3362	-2.53438	YES	---	---	Salmonella
ENSSSCT00000042124	-1.356	9.44427	-3.23829	0.00473033	0.0426604	-2.33681	-2.55974	YES	AES	XM_021084158	Pig
ENSSSCT00000042645	-1.63131	11.9039	-3.23779	0.00473544	0.0426793	-2.33784	-3.09795	YES	GRIA1	XM_021077009	Pig
ENSSSCT00000003535	1.1247	11.4326	3.23641	0.00474965	0.0427257	-2.3407	2.18057	YES	RRAS	XM_003355998	Pig
ENSSSCT00000006558	1.35344	12.1259	3.23669	0.00474686	0.0427257	-2.34014	2.55521	YES	MTSS1	---	Pig
ENSSSCT00000018801	-1.09534	11.9046	-3.23673	0.00474645	0.0427257	-2.34005	-2.13664	YES	CACNG1	NM_001044605	Pig
ENSSSCT00000008034	1.16123	11.5828	3.23401	0.00477448	0.0428736	-2.34566	2.23648	YES	RPRD1B	---	Pig
ENSSSCT00000049069	1.3707	11.5565	3.2344	0.00477052	0.0428736	-2.34487	2.58596	YES	PDIA2	XM_013987725	Pig
NZ_CP034479.1_cds_WP_000758711.1_4439	1.33408	6.39737	3.23395	0.00477518	0.0428736	-2.3458	2.52115	YES	---	---	Salmonella
ENSSSCT00000027651	-1.67823	11.4537	-3.2329	0.00478606	0.0428897	-2.34797	-3.20036	YES	---	---	Pig
ENSSSCT00000047078	-1.25549	11.8318	-3.23313	0.00478362	0.0428897	-2.34749	-2.38749	YES	EN2	XM_003134527	Pig
NZ_CP034479.1_cds_WP_000200187.1_163	2.10143	8.35448	3.23341	0.00478071	0.0428897	-2.34691	4.29133	YES	---	---	Salmonella
NZ_CP034479.1_cds_WP_000130477.1_1307	1.41271	5.51267	3.23253	0.00478987	0.0428966	-2.34873	2.66238	YES	purM	---	Salmonella
ENSSSCT00000005141	1.12979	10.4889	3.22992	0.00481712	0.0429781	-2.35414	2.18827	YES	EID1	XM_001928761	Pig
ENSSSCT00000010258	1.08381	11.3234	3.23007	0.00481551	0.0429781	-2.35382	2.11963	YES	POSTN	NM_001206347	Pig
ENSSSCT00000013002	-1.13327	11.6803	-3.23011	0.00481517	0.0429781	-2.35375	-2.19355	YES	FBXO40	XM_021070277	Pig
ENSSSCT00000018787	1.20081	11.9792	3.22974	0.00481902	0.0429781	-2.35451	2.29869	YES	FAM20A	---	Pig
ENSSSCT00000062101	-1.12539	11.9415	-3.22962	0.00482023	0.0429781	-2.35475	-2.18161	YES	CACFD1	XM_021071290	Pig
NZ_CP034479.1_cds_WP_001738443.1_1214	1.54031	5.37088	3.23084	0.00480751	0.0429781	-2.35223	2.90858	YES	---	---	Salmonella
NZ_CP034479.1_cds_WP_000450462.1_866	1.30917	5.49646	3.22974	0.00481896	0.0429781	-2.3545	2.47799	YES	#N/A	---	Salmonella
ENSSSCT00000014718	-1.35524	11.2514	-3.22886	0.00482819	0.0429894	-2.35632	-2.5584	YES	GNA15	XM_005654729	Pig
ENSSSCT00000018673	1.03471	12.0133	3.22863	0.00483061	0.0429894	-2.3568	2.0487	YES	SGSH	XM_003482941	Pig
NZ_CP034479.1_cds_WP_000673954.1_2587	-1.56031	4.13586	-3.22871	0.00482983	0.0429894	-2.35665	-2.94918	YES	xthA	---	Salmonella
ENSSSCT00000061247	-1.33706	12.9399	-3.2261	0.00485726	0.0431723	-2.36204	-2.52637	YES	GBP1	NM_001128473	Pig
NZ_CP034479.1_cds_WP_000667146.1_1520	1.11415	4.88049	3.22626	0.00485551	0.0431723	-2.3617	2.16467	YES	glpB	---	Salmonella
ENSSSCT00000048182	1.24863	12.5239	3.22556	0.00486295	0.0431957	-2.36315	2.37615	YES	SPDEF	XM_021097998	Pig
ENSSSCT00000044658	-1.26563	12.8515	-3.22505	0.00486829	0.043216	-2.3642	-2.40431	YES	BTG1	NM_001099936	Pig
ENSSSCT00000023919	-1.02495	12.3979	-3.22449	0.00487429	0.0432421	-2.36537	-2.03489	YES	BANP	---	Pig
ENSSSCT00000029949	1.2104	10.8936	3.2227	0.0048932	0.0433827	-2.36906	2.31402	YES	CUL5	XM_005667298	Pig
NZ_CP034479.1_cds_WP_001222489.1_742	-1.49637	7.81633	-3.22241	0.00489632	0.0433832	-2.36967	-2.82132	YES	rsmE	---	Salmonella
ENSSSCT00000051512	-1.32365	12.3943	-3.22203	0.00490034	0.0433917	-2.37045	-2.50298	YES	INHBB	NM_001164842	Pig
NZ_CP034479.1_cds_WP_001250625.1_4417	1.22561	4.0243	3.22095	0.00491184	0.0434662	-2.37268	2.33855	YES	glpX	---	Salmonella
ENSSSCT00000000576	1.48773	11.9538	3.21929	0.00492958	0.0435959	-2.37611	2.80448	YES	IPO8	XM_003126400	Pig
ENSSSCT00000003951	1.32233	11.5309	3.21725	0.00495145	0.0437265	-2.38033	2.5007	YES	LIN28A	---	Pig
ENSSSCT00000016782	-1.10564	11.5737	-3.21619	0.00496289	0.0437265	-2.38253	-2.15194	YES	GNAI1	XM_021063494	Pig
ENSSSCT00000063429	1.27248	12.2477	3.21655	0.00495894	0.0437265	-2.38177	2.41576	YES	SLC1A3	NM_001244425	Pig
ENSSSCT00000066899	-1.82525	11.8425	-3.21701	0.00495399	0.0437265	-2.38082	-3.54368	YES	ZHX2	XM_021088973	Pig
NZ_CP034479.1_cds_3621	2.10847	7.62841	3.21627	0.00496198	0.0437265	-2.38235	4.31234	YES	---	---	Salmonella
NZ_CP034479.1_cds_WP_000083232.1_4232	-1.40366	4.36271	-3.21689	0.00495529	0.0437265	-2.38107	-2.64572	YES	#N/A	---	Salmonella
NZ_CP034479.1_cds_WP_001253410.1_1889	1.76847	5.01746	3.21555	0.00496977	0.0437599	-2.38385	3.40692	YES	#N/A	---	Salmonella
ENSSSCT00000013023	-1.48897	11.23	-3.21469	0.00497906	0.0438145	-2.38562	-2.80689	YES	TMEM39A	XM_003132656	Pig
NZ_CP034479.1_cds_WP_000861586.1_483	1.79757	5.79586	3.21418	0.00498458	0.0438358	-2.38668	3.47633	YES	mdh	---	Salmonella
ENSSSCT00000087073	1.1296	12.3403	3.21166	0.00501185	0.0440482	-2.39187	2.18799	YES	SLC30A7	---	Pig
ENSSSCT00000005234	1.50994	12.3647	3.21034	0.00502622	0.0440728	-2.3946	2.84797	YES	MAPKBP1	---	Pig
ENSSSCT00000015638	-1.87206	10.6299	-3.21041	0.00502544	0.0440728	-2.39445	-3.66055	YES	FBXL21	---	Pig
ENSSSCT00000054094	1.53533	10.2573	3.21011	0.00502876	0.0440728	-2.39508	2.89854	YES	GPNMB	XM_021101918	Pig
NZ_CP034479.1_cds_WP_000986043.1_1227	0.996575	6.03637	3.21071	0.00502221	0.0440728	-2.39384	1.99526	YES	---	---	Salmonella
NZ_CP034479.1_cds_WP_001682344.1_1085	1.72682	8.15744	3.20998	0.00503021	0.0440728	-2.39536	3.30997	YES	hxlB	---	Salmonella
NZ_CP034479.1_cds_WP_000776107.1_3277	-1.65521	7.17318	-3.20741	0.00505825	0.044291	-2.40065	-3.14969	YES	rlmH	---	Salmonella
ENSSSCT00000011536	-1.08538	12.1171	-3.20622	0.0050714	0.0443786	-2.40312	-2.12193	YES	CPN1	XM_003483537	Pig
NZ_CP034479.1_cds_WP_000029246.1_2602	-1.78967	5.50963	-3.20555	0.00507876	0.0444156	-2.4045	-3.45737	YES	---	---	Salmonella
ENSSSCT00000064890	-1.18274	12.9175	-3.2048	0.00508708	0.0444609	-2.40606	-2.27007	YES	NCK2	XM_021085576	Pig
ENSSSCT00000046012	1.53396	12.7923	3.20414	0.00509435	0.0444643	-2.40742	2.8958	YES	SIRT2	XM_021093185	Pig
ENSSSCT00000055448	-1.34091	12.0572	-3.20391	0.0050969	0.0444643	-2.40789	-2.53312	YES	ABCG1	---	Pig
ENSSSCT00000075087	-1.84636	10.975	-3.20415	0.00509417	0.0444643	-2.40738	-3.59592	YES	CCDC22	XM_003135083	Pig
NZ_CP034479.1_cds_WP_000220312.1_209	1.79564	5.48433	3.20313	0.00510549	0.0445118	-2.40949	3.4717	YES	lpfC	---	Salmonella
ENSSSCT00000009049	-1.75704	12.473	-3.20243	0.00511329	0.0445523	-2.41095	-3.38003	YES	---	---	Pig
ENSSSCT00000083614	-1.2883	11.5567	-3.20187	0.00511945	0.0445786	-2.41209	-2.4424	YES	NPAS3	---	Pig
ENSSSCT00000054411	-1.43056	12.1493	-3.20094	0.00512977	0.044641	-2.41401	-2.69551	YES	DNM3	---	Pig
ENSSSCT00000011046	1.08894	10.8704	3.19998	0.0051405	0.0447068	-2.416	2.12718	YES	SDF2L1	---	Pig
ENSSSCT00000009818	-2.41102	10.9452	-3.19921	0.00514907	0.0447539	-2.41758	-5.3185	YES	AREG	NM_214376	Pig
NZ_CP034479.1_cds_WP_000537050.1_1940	-0.954674	3.60909	-3.1971	0.00517265	0.0449313	-2.42193	-1.93814	YES	flhD	---	Salmonella
ENSSSCT00000018883	1.29462	11.8584	3.19629	0.00518178	0.0449829	-2.42361	2.45312	YES	HIGD1B	XR_002337095	Pig
ENSSSCT00000016700	0.992114	12.1178	3.19582	0.00518705	0.0450011	-2.42458	1.9891	YES	CASD1	---	Pig
NZ_CP034479.1_cds_WP_010989043.1_1596	-1.25338	3.36765	-3.19553	0.00519037	0.0450023	-2.42519	-2.38399	YES	---	---	Salmonella
ENSSSCT00000059298	1.18617	12.2656	3.19422	0.00520513	0.0451027	-2.42789	2.27548	YES	XRN2	XM_005672749	Pig
ENSSSCT00000048672	1.23899	12.1248	3.19349	0.00521338	0.0451188	-2.42939	2.36034	YES	PMEPA1	NM_001123203	Pig
ENSSSCT00000060336	-2.58856	10.5623	-3.19371	0.00521085	0.0451188	-2.42893	-6.01498	YES	ZNF415	---	Pig
ENSSSCT00000048422	-1.13046	12.1113	-3.1925	0.00522454	0.0451327	-2.43143	-2.18928	YES	VAMP3	XM_021095270	Pig
ENSSSCT00000060055	-0.975263	12.4721	-3.19281	0.005221	0.0451327	-2.43078	-1.966	YES	RAB11FIP3	---	Pig
NZ_CP034479.1_cds_WP_001162094.1_432	-1.91151	7.4319	-3.19255	0.00522397	0.0451327	-2.43133	-3.76203	YES	rpoA	---	Salmonella
ENSSSCT00000019506	-1.4036	11.4454	-3.19149	0.00523601	0.0452041	-2.43352	-2.64561	YES	ALOX15	NM_213931	Pig
ENSSSCT00000011569	1.2965	10.6086	3.19095	0.00524211	0.0452292	-2.43462	2.45633	YES	NOLC1	XM_005671410	Pig
ENSSSCT00000073778	1.47245	10.5433	3.18981	0.00525506	0.0453133	-2.43697	2.77493	YES	A2M	XM_013988396	Pig
ENSSSCT00000002944	1.20817	12.6113	3.1883	0.00527236	0.0454348	-2.4401	2.31044	YES	JPH3	---	Pig
ENSSSCT00000056645	-1.45597	12.7246	-3.18762	0.00528015	0.0454742	-2.4415	-2.74341	YES	SLC10A2	---	Pig
ENSSSCT00000027254	-1.51176	13.0468	-3.18724	0.00528452	0.0454777	-2.44229	-2.85157	YES	NDEL1	---	Pig
ENSSSCT00000041168	-1.99287	10.8866	-3.18682	0.00528934	0.0454777	-2.44316	-3.98027	YES	PTPRZ1	XM_003134735	Pig
ENSSSCT00000062410	-1.33239	10.7594	-3.18674	0.0052902	0.0454777	-2.44331	-2.51819	YES	FAM213A	---	Pig
ENSSSCT00000066034	-2.18019	10.7224	-3.18534	0.0053063	0.0455884	-2.4462	-4.53214	YES	NPAT	XM_021062741	Pig
ENSSSCT00000012472	1.33781	12.3078	3.18492	0.00531106	0.0456016	-2.44705	2.52768	YES	RBM6	XM_003483187	Pig
NZ_CP034479.1_cds_WP_001520270.1_2634	-1.29801	4.5386	-3.18231	0.00534124	0.0458326	-2.45244	-2.4589	YES	---	---	Salmonella
NZ_CP034479.1_cds_WP_000083882.1_4238	-1.54382	4.36815	-3.18203	0.00534444	0.0458326	-2.45301	-2.91565	YES	acs	---	Salmonella
ENSSSCT00000050408	1.21685	11.0067	3.18162	0.00534925	0.0458406	-2.45387	2.32439	YES	PRKD3	---	Pig
ENSSSCT00000056589	1.70275	11.9259	3.18139	0.00535185	0.0458406	-2.45433	3.25521	YES	GNAT1	---	Pig
ENSSSCT00000055920	-1.08361	11.615	-3.18037	0.0053638	0.0459151	-2.45645	-2.11933	YES	ADCYAP1	XM_021093591	Pig
ENSSSCT00000007278	-1.08626	12.7084	-3.17997	0.00536841	0.0459268	-2.45727	-2.12323	YES	MINDY1	---	Pig
ENSSSCT00000011501	-1.34668	12.8286	-3.1792	0.00537739	0.0459759	-2.45886	-2.54327	YES	LCOR	---	Pig
NZ_CP034479.1_cds_WP_000008411.1_2754	-1.45896	7.74635	-3.17853	0.00538518	0.0460147	-2.46024	-2.74911	YES	fhuE	---	Salmonella
ENSSSCT00000003186	1.26698	11.314	3.17767	0.00539527	0.0460175	-2.46202	2.40656	YES	LSR	---	Pig
NZ_CP034479.1_cds_WP_000274378.1_1065	-1.05459	3.28386	-3.17777	0.00539405	0.0460175	-2.4618	-2.07713	YES	---	---	Salmonella
NZ_CP034479.1_cds_WP_001271546.1_4163	1.74554	8.7911	3.17798	0.00539164	0.0460175	-2.46137	3.35321	YES	---	---	Salmonella
ENSSSCT00000048993	-1.72696	9.10705	-3.17585	0.00541654	0.0461433	-2.46576	-3.3103	YES	UBE2S	XM_021095037	Pig
NZ_CP034479.1_cds_WP_000362050.1_4470	1.22394	5.05554	3.17597	0.00541511	0.0461433	-2.46551	2.33583	YES	---	---	Salmonella
ENSSSCT00000036701	-1.14438	11.568	-3.17543	0.00542151	0.0461578	-2.46663	-2.2105	YES	KCNS3	XM_021085917	Pig
ENSSSCT00000052208	1.08426	12.0595	3.17429	0.00543486	0.0462159	-2.46897	2.12029	YES	ABCA3	XM_013987837	Pig
NZ_CP034479.1_cds_WP_000839833.1_3890	1.91884	8.10806	3.17437	0.00543397	0.0462159	-2.46881	3.78119	YES	---	---	Salmonella
NZ_CP034479.1_cds_WP_000034826.1_3289	-0.958223	4.18527	-3.17387	0.00543977	0.0462298	-2.46983	-1.94292	YES	#N/A	---	Salmonella
ENSSSCT00000018727	-1.32312	13.7158	-3.17301	0.00544993	0.0462663	-2.4716	-2.50206	YES	H3F3B	XM_003131194	Pig
ENSSSCT00000071524	-1.17987	11.6303	-3.17213	0.0054604	0.0462663	-2.47343	-2.26557	YES	AP3D1	---	Pig
ENSSSCT00000090876	-2.18655	10.4354	-3.17249	0.00545608	0.0462663	-2.47267	-4.55214	YES	UXS1	---	Pig
NZ_CP034479.1_cds_WP_000271396.1_539	1.28069	8.02881	3.17227	0.00545866	0.0462663	-2.47312	2.42955	YES	rplU	---	Salmonella
NZ_CP034479.1_cds_WP_001182156.1_1660	1.7042	8.92882	3.17241	0.00545709	0.0462663	-2.47285	3.25848	YES	thiM	---	Salmonella
ENSSSCT00000014145	1.26493	11.3507	3.16965	0.00548982	0.046308	-2.47853	2.40315	YES	B4GAT1	NM_001315579	Pig
ENSSSCT00000037339	-1.31511	11.3013	-3.16967	0.00548951	0.046308	-2.47848	-2.48822	YES	ATXN2L	XM_005662049	Pig
ENSSSCT00000041303	-1.09644	11.6177	-3.1699	0.00548675	0.046308	-2.478	-2.13827	YES	ADA2	---	Pig
ENSSSCT00000087940	1.18603	12.1887	3.17029	0.0054822	0.046308	-2.47721	2.27526	YES	H6PD	XM_021095286	Pig
NZ_CP034479.1_cds_3703	-1.06097	2.98948	-3.17032	0.00548176	0.046308	-2.47714	-2.08633	YES	---	---	Salmonella
NZ_CP034479.1_cds_WP_000204899.1_1906	-1.35818	4.9815	-3.17021	0.00548307	0.046308	-2.47736	-2.56362	YES	fliT	---	Salmonella
NZ_CP034479.1_cds_WP_000858952.1_1523	-1.32605	5.28328	-3.17083	0.00547574	0.046308	-2.47609	-2.50716	YES	glpQ	---	Salmonella
NZ_CP034479.1_cds_WP_000908622.1_1720	1.24378	3.82795	3.1695	0.00549151	0.046308	-2.47883	2.36819	YES	rfbV	---	Salmonella
ENSSSCT00000008854	1.29893	13.2411	3.16838	0.00550494	0.0463238	-2.48115	2.46046	YES	BARX1	---	Pig
ENSSSCT00000018887	-2.50969	12.2033	-3.16787	0.00551103	0.0463238	-2.4822	-5.69498	YES	---	---	Pig
ENSSSCT00000050324	1.07948	11.0304	3.16824	0.00550659	0.0463238	-2.48143	2.11327	YES	CNIH1	XR_002343947	Pig
ENSSSCT00000063837	1.56426	10.7188	3.1677	0.00551303	0.0463238	-2.48254	2.95726	YES	ASPM	---	Pig
NZ_CP034479.1_cds_WP_000679398.1_4308	-1.01579	4.27714	-3.1681	0.00550818	0.0463238	-2.48171	-2.02201	YES	---	---	Salmonella
NZ_CP034479.1_cds_WP_001526945.1_2478	-1.17128	4.51975	-3.16801	0.00550935	0.0463238	-2.48191	-2.25212	YES	---	---	Salmonella
NZ_CP034479.1_cds_WP_000155792.1_3900	2.16855	7.91216	3.16632	0.00552952	0.0464348	-2.48538	4.49572	YES	---	---	Salmonella
ENSSSCT00000010188	1.80798	12.4273	3.1655	0.00553934	0.0464897	-2.48707	3.50152	YES	WASF3	XM_021065507	Pig
ENSSSCT00000078958	1.75921	12.2224	3.1649	0.00554657	0.0465197	-2.48831	3.38513	YES	CCDC178	---	Pig
ENSSSCT00000079656	-1.32765	12.7012	-3.16438	0.00555277	0.0465197	-2.48937	-2.50994	YES	H2AFY	XM_021078358	Pig
NZ_CP034479.1_cds_WP_000535852.1_4588	1.95622	5.32101	3.1644	0.00555261	0.0465197	-2.48935	3.88044	YES	---	---	Salmonella
NZ_CP034480.1_cds_WP_010999936.1_4668	-1.50273	7.71828	-3.16378	0.00555997	0.0465524	-2.4906	-2.83379	YES	---	---	Salmonella
ENSSSCT00000048912	-1.13361	11.841	-3.16313	0.00556788	0.0465635	-2.49195	-2.19407	YES	TOB1	NM_001123205	Pig
NZ_CP034479.1_cds_WP_000084604.1_3126	1.62257	7.93074	3.16339	0.00556467	0.0465635	-2.49141	3.07922	YES	moaB	---	Salmonella
NZ_CP034479.1_cds_WP_001017057.1_1637	1.52905	7.91019	3.1622	0.00557913	0.0466301	-2.49387	2.88596	YES	---	---	Salmonella
ENSSSCT00000048185	-1.28294	10.6877	-3.16148	0.00558774	0.0466744	-2.49534	-2.43335	YES	DDX47	XM_021092327	Pig
ENSSSCT00000008007	1.77984	11.9054	3.15998	0.00560595	0.0467989	-2.49843	3.43387	YES	DLGAP4	XM_021077874	Pig
ENSSSCT00000082158	1.219	13.1204	3.15817	0.00562799	0.0469552	-2.50216	2.32785	YES	AGO2	---	Pig
NZ_CP034479.1_cds_WP_001235572.1_3456	1.58787	8.24741	3.15743	0.00563704	0.047003	-2.50369	3.00606	YES	---	---	Salmonella
ENSSSCT00000046306	-0.987326	11.8373	-3.15643	0.00564923	0.0470769	-2.50574	-1.98251	YES	GPX1	---	Pig
ENSSSCT00000036805	-1.32725	11.6191	-3.15586	0.00565619	0.0471072	-2.50691	-2.50923	YES	EVA1B	---	Pig
ENSSSCT00000048279	1.04619	12.5883	3.15528	0.00566325	0.0471383	-2.5081	2.06507	YES	HMOX1	NM_001004027	Pig
NZ_CP034479.1_cds_WP_010989047.1_1220	1.88153	8.07485	3.1548	0.00566923	0.0471603	-2.5091	3.68467	YES	gogB	---	Salmonella
ENSSSCT00000018662	1.23604	12.3741	3.15314	0.00568953	0.0472736	-2.51249	2.35552	YES	BAIAP2	XM_021066487	Pig
NZ_CP034479.1_cds_WP_000918456.1_1419	1.40402	7.83774	3.15325	0.00568824	0.0472736	-2.51228	2.64638	YES	aroC	---	Salmonella
ENSSSCT00000056355	1.13262	10.9277	3.15276	0.00569423	0.0472848	-2.51328	2.19256	YES	---	---	Pig
ENSSSCT00000004476	0.993961	11.9359	3.15108	0.005715	0.0472885	-2.51674	1.99165	YES	TCP1	---	Pig
ENSSSCT00000008853	1.08935	12.7384	3.15064	0.00572043	0.0472885	-2.51764	2.12779	YES	PHF2	XM_021088180	Pig
ENSSSCT00000018985	2.23203	12.9476	3.15056	0.00572141	0.0472885	-2.5178	4.69795	YES	KRT32	XM_003131433	Pig
ENSSSCT00000037427	1.01139	12.0122	3.15156	0.0057091	0.0472885	-2.51576	2.01586	YES	STAU1	XM_021077500	Pig
NZ_CP034479.1_cds_WP_000784371.1_703	1.58145	8.16887	3.15198	0.00570383	0.0472885	-2.51488	2.99271	YES	---	---	Salmonella
NZ_CP034479.1_cds_WP_001189503.1_1192	-1.5868	7.87422	-3.15108	0.00571499	0.0472885	-2.51674	-3.00381	YES	---	---	Salmonella
NZ_CP034479.1_cds_WP_000637965.1_3319	1.74284	9.22924	3.15194	0.00570438	0.0472885	-2.51497	3.34693	YES	entH	---	Salmonella
NZ_CP034479.1_cds_WP_000765727.1_2437	1.44075	5.56165	3.15133	0.00571192	0.0472885	-2.51623	2.71463	YES	gstA	---	Salmonella
ENSSSCT00000017254	1.05668	11.7324	3.14972	0.00573187	0.0473473	-2.51954	2.08014	YES	RBPMS	---	Pig
NZ_CP034479.1_cds_WP_000250717.1_2449	-1.49008	5.68237	-3.14912	0.00573929	0.0473809	-2.52077	-2.80905	YES	---	---	Salmonella
ENSSSCT00000029324	1.15215	12.6642	3.14772	0.0057567	0.047497	-2.52364	2.22245	YES	PLEKHB2	XM_021076267	Pig
NZ_CP034479.1_cds_WP_001217365.1_3774	1.45074	7.23991	3.14737	0.00576104	0.0475051	-2.52436	2.73349	YES	---	---	Salmonella
NZ_CP034479.1_cds_WP_001261222.1_2882	1.14191	4.14383	3.14661	0.00577056	0.0475558	-2.52593	2.20673	YES	---	---	Salmonella
NZ_CP034479.1_cds_WP_000203799.1_2309	-1.12696	4.97169	-3.14629	0.0057746	0.0475615	-2.52659	-2.18398	YES	#N/A	---	Salmonella
NZ_CP034479.1_cds_WP_001168062.1_1124	-1.05361	5.05093	-3.1448	0.00579323	0.0476871	-2.52965	-2.07571	YES	aroF	---	Salmonella
ENSSSCT00000046357	1.10587	12.527	3.1441	0.00580195	0.0477118	-2.53108	2.15229	YES	NUBPL	---	Pig
ENSSSCT00000052316	-1.06795	14.0268	-3.14322	0.00581307	0.0477118	-2.5329	-2.09645	YES	VPS9D1	XM_021097015	Pig
NZ_CP034479.1_cds_WP_000871560.1_1640	1.64521	4.46095	3.14339	0.0058109	0.0477118	-2.53255	3.12793	YES	bglX	---	Salmonella
NZ_CP034479.1_cds_WP_001160955.1_342	-1.5066	7.75514	-3.14322	0.00581308	0.0477118	-2.5329	-2.8414	YES	feoA	---	Salmonella
NZ_CP034479.1_cds_WP_001521773.1_290	-0.965035	3.45107	-3.1437	0.00580701	0.0477118	-2.53191	-1.95211	YES	#N/A	---	Salmonella
NZ_CP034479.1_cds_WP_000153143.1_3244	-1.30712	4.14289	-3.14231	0.0058245	0.0477778	-2.53477	-2.47448	YES	nagD	---	Salmonella
ENSSSCT00000042354	-1.28559	12.3458	-3.14182	0.00583071	0.047801	-2.53578	-2.43783	YES	PIGX	---	Pig
ENSSSCT00000009803	2.93412	8.38675	3.14149	0.0058349	0.0478077	-2.53646	7.6429	YES	AFP	NM_214317	Pig
ENSSSCT00000002098	-1.01936	11.5781	-3.14059	0.00584626	0.047871	-2.53831	-2.02702	YES	CSPG4	XM_003128485	Pig
ENSSSCT00000041019	-1.55374	10.3017	-3.13954	0.00585947	0.047871	-2.54045	-2.93577	YES	TUBB4B	XM_003122352	Pig
ENSSSCT00000042541	-1.28665	11.4835	-3.13935	0.00586193	0.047871	-2.54085	-2.43961	YES	BEND5	---	Pig
ENSSSCT00000050687	-1.61129	12.0046	-3.13913	0.00586472	0.047871	-2.5413	-3.05526	YES	TMOD2	XM_001925676	Pig
ENSSSCT00000051888	-0.92939	12.3294	-3.139	0.00586631	0.047871	-2.54156	-1.90447	YES	RHBDD2	---	Pig
NZ_CP034479.1_cds_WP_001257065.1_2100	-1.5557	4.5517	-3.13931	0.00586249	0.047871	-2.54094	-2.93976	YES	---	---	Salmonella
NZ_CP034479.1_cds_WP_000811046.1_2101	-1.45476	6.97745	-3.14031	0.00584979	0.047871	-2.53888	-2.74111	YES	kdsA	---	Salmonella
ENSSSCT00000032514	-0.884215	11.5903	-3.1381	0.00587783	0.0479097	-2.54342	-1.84576	YES	CDK5R2	XM_021075291	Pig
ENSSSCT00000074169	-1.17352	12.2492	-3.13812	0.00587748	0.0479097	-2.54337	-2.25561	YES	TM9SF2	XM_021065854	Pig
NZ_CP034479.1_cds_WP_001111808.1_1067	1.02136	5.85828	3.13748	0.00588562	0.0479456	-2.54468	2.02983	YES	---	---	Salmonella
ENSSSCT00000003548	-1.12534	12.3124	-3.13588	0.00590604	0.0480843	-2.54797	-2.18154	YES	TBC1D17	---	Pig
NZ_CP034479.1_cds_WP_001238434.1_685	1.88927	6.14391	3.13502	0.00591706	0.0481463	-2.54974	3.70448	YES	---	---	Salmonella
NZ_CP034479.1_cds_WP_001282115.1_1891	1.44127	4.74117	3.13285	0.00594493	0.0483453	-2.5542	2.7156	YES	fliN	---	Salmonella
ENSSSCT00000025606	-1.31948	11.6176	-3.13202	0.00595557	0.0483762	-2.5559	-2.49576	YES	WDR78	---	Pig
NZ_CP034479.1_cds_WP_000368196.1_4315	1.6054	8.73461	3.13225	0.00595265	0.0483762	-2.55543	3.04279	YES	---	---	Salmonella
ENSSSCT00000054011	1.01451	12.2092	3.13151	0.00596212	0.0484016	-2.55694	2.02021	YES	USP6NL	XM_021064995	Pig
ENSSSCT00000024223	-1.09056	11.662	-3.13078	0.00597153	0.0484502	-2.55844	-2.12956	YES	MS4A5	---	Pig
ENSSSCT00000016866	-1.57976	11.8817	-3.13035	0.00597715	0.048468	-2.55933	-2.9892	YES	METTL13	NM_001244726	Pig
NZ_CP034479.1_cds_WP_000067419.1_993	-1.17491	6.51923	-3.12955	0.00598749	0.048524	-2.56097	-2.25778	YES	hycG	---	Salmonella
ENSSSCT00000039247	1.15481	11.8759	3.129	0.00599463	0.0485541	-2.5621	2.22655	YES	FOXA1	XM_001929276	Pig
ENSSSCT00000029339	1.44389	10.3175	3.12832	0.00600343	0.0485698	-2.5635	2.72054	YES	WDR43	---	Pig
NZ_CP034479.1_cds_WP_000226434.1_4328	-1.22147	4.76512	-3.12843	0.00600207	0.0485698	-2.56328	-2.33185	YES	iclR	---	Salmonella
ENSSSCT00000007481	1.96453	10.758	3.12724	0.00601748	0.0486001	-2.56572	3.90287	YES	PSMA5	---	Pig
ENSSSCT00000016366	-1.26548	12.0488	-3.12735	0.00601607	0.0486001	-2.56549	-2.40407	YES	ELMOD1	---	Pig
ENSSSCT00000018517	-1.174	11.6562	-3.12734	0.00601621	0.0486001	-2.56552	-2.25636	YES	KCNMB1	XM_003134064	Pig
ENSSSCT00000056807	-1.85263	14.0934	-3.1268	0.00602317	0.0486183	-2.56661	-3.61159	YES	MXD1	---	Pig
ENSSSCT00000027977	0.982071	12.2449	3.12597	0.00603405	0.0486783	-2.56833	1.9753	YES	TFF2	XM_003358971	Pig
NZ_CP034479.1_cds_WP_000649755.1_2445	-1.31134	4.87267	-3.12512	0.00604517	0.0487403	-2.57007	-2.48171	YES	---	---	Salmonella
ENSSSCT00000017209	-2.07556	11.4219	-3.12373	0.00606336	0.0487545	-2.57293	-4.21509	YES	FAM149A	---	Pig
ENSSSCT00000049269	1.39152	12.4704	3.12408	0.0060587	0.0487545	-2.5722	2.62355	YES	ARHGEF9	XM_013990906	Pig
NZ_CP034479.1_cds_WP_000826514.1_1391	1.09447	4.47537	3.12412	0.00605815	0.0487545	-2.57211	2.13535	YES	---	---	Salmonella
NZ_CP034480.1_cds_WP_000725062.1_4662	-1.30407	4.51319	-3.12433	0.00605539	0.0487545	-2.57168	-2.46924	YES	---	---	Salmonella
NZ_CP034479.1_cds_WP_001145561.1_2993	1.82822	13.4655	3.12366	0.00606416	0.0487545	-2.57305	3.55099	YES	sopD2	---	Salmonella
NZ_CP034479.1_cds_WP_001231776.1_3740	-1.37618	5.02979	-3.1232	0.00607024	0.0487756	-2.574	-2.59579	YES	---	---	Salmonella
ENSSSCT00000025466	-1.10079	11.6837	-3.1226	0.00607813	0.0488114	-2.57524	-2.14472	YES	TUBGCP5	---	Pig
ENSSSCT00000054981	-0.984317	13.3275	-3.12189	0.00608747	0.0488586	-2.57669	-1.97838	YES	TUB	XM_021062268	Pig
ENSSSCT00000075335	-1.32484	12.0978	-3.12106	0.00609839	0.0489185	-2.57839	-2.50505	YES	RET	---	Pig
ENSSSCT00000058832	-1.75627	10.6308	-3.11998	0.00611269	0.0489499	-2.58062	-3.37824	YES	MRPS11	---	Pig
NZ_CP034479.1_cds_WP_000655399.1_3041	-1.2234	3.80758	-3.12034	0.00610792	0.0489499	-2.57987	-2.33497	YES	---	---	Salmonella
NZ_CP034479.1_cds_WP_001193983.1_1794	1.47478	4.36579	3.12021	0.00610957	0.0489499	-2.58013	2.77942	YES	cobT	---	Salmonella
ENSSSCT00000042535	-1.09482	14.1153	-3.11517	0.00617647	0.0493357	-2.59047	-2.13587	YES	OSTF1	NM_214005	Pig
ENSSSCT00000050743	1.15236	11.9977	3.11452	0.00618526	0.0493357	-2.59182	2.22277	YES	PCDH10	---	Pig
NZ_CP034479.1_cds_WP_000252550.1_4058	-1.35482	7.00292	-3.11604	0.00616492	0.0493357	-2.58869	-2.55765	YES	---	---	Salmonella
NZ_CP034479.1_cds_WP_000460663.1_443	1.38263	8.96111	3.11567	0.0061698	0.0493357	-2.58944	2.60744	YES	---	---	Salmonella
NZ_CP034479.1_cds_WP_001238333.1_1557	2.58291	8.41612	3.11477	0.00618186	0.0493357	-2.59129	5.99148	YES	---	---	Salmonella
NZ_CP034479.1_cds_WP_000935340.1_4381	1.26764	6.26542	3.11551	0.00617199	0.0493357	-2.58978	2.40768	YES	argC	---	Salmonella
NZ_CP034479.1_cds_WP_000055609.1_4565	1.35604	7.61159	3.11499	0.00617897	0.0493357	-2.59085	2.55982	YES	wzyE	---	Salmonella
ENSSSCT00000037656	1.29962	12.0728	3.11202	0.00621868	0.0495743	-2.59693	2.46165	YES	HSPA4L	XM_021101609	Pig
NZ_CP034479.1_cds_WP_000433674.1_2831	2.55274	7.71314	3.11084	0.00623461	0.0496733	-2.59936	5.86749	YES	---	---	Salmonella
NZ_CP034479.1_cds_WP_000498891.1_3258	1.1324	4.13926	3.10881	0.00626201	0.0498635	-2.60352	2.19223	YES	---	---	Salmonella
ENSSSCT00000018518	-1.26407	13.9628	-3.10819	0.00627041	0.0498743	-2.60479	-2.40173	YES	LCP2	XM_021077084	Pig
ENSSSCT00000029630	-1.42532	11.5239	-3.10828	0.0062692	0.0498743	-2.6046	-2.68574	YES	SLC25A38	XM_003358375	Pig
NZ_CP034479.1_cds_WP_000079584.1_2988	-1.31798	3.98314	-3.10721	0.00628363	0.0499233	-2.60678	-2.49317	YES	serC	---	Salmonella
NZ_CP034479.1_cds_WP_000935097.1_3627	-1.21272	4.70928	-3.10721	0.00628362	0.0499233	-2.60678	-2.31775	YES	#N/A	---	Salmonella
ENSSSCT00000049308	1.17548	11.6818	3.10556	0.00630608	0.0500735	-2.61017	2.25868	NO	SMC5	---	Pig
ENSSSCT00000024070	1.26808	12.1677	3.10451	0.00632047	0.0501597	-2.61233	2.40841	NO	SCRN3	---	Pig
ENSSSCT00000002608	0.980787	11.9083	3.10378	0.00633043	0.0501824	-2.61382	1.97354	NO	RIOX1	---	Pig
ENSSSCT00000010476	1.23502	11.5701	3.10395	0.00632806	0.0501824	-2.61347	2.35385	NO	PCID2	---	Pig
ENSSSCT00000015774	1.02835	11.0912	3.10312	0.0063394	0.0501924	-2.61517	2.03969	NO	ABLIM3	XM_021084989	Pig
ENSSSCT00000027657	-1.15122	11.4245	-3.10218	0.00635232	0.0501924	-2.6171	-2.22102	NO	MAPRE3	XM_021087724	Pig
ENSSSCT00000038911	-1.84017	10.7718	-3.10315	0.00633904	0.0501924	-2.61511	-3.58052	NO	C11orf49	---	Pig
ENSSSCT00000049036	-1.59657	11.33	-3.10241	0.00634915	0.0501924	-2.61662	-3.02423	NO	GPR137B	XM_021072472	Pig
ENSSSCT00000059616	1.11985	12.0132	3.10165	0.00635952	0.0501924	-2.61817	2.17324	NO	CTNNBIP1	---	Pig
ENSSSCT00000080871	1.64632	11.7558	3.10192	0.0063559	0.0501924	-2.61763	3.13033	NO	EBF4	---	Pig
ENSSSCT00000086374	-2.47987	10.6366	-3.10161	0.00636007	0.0501924	-2.61825	-5.57846	NO	MDC1	NM_001123138	Pig
NZ_CP034479.1_cds_WP_001575654.1_3613	-0.999179	3.07582	-3.10231	0.00635054	0.0501924	-2.61683	-1.99886	NO	---	---	Salmonella
NZ_CP034479.1_cds_WP_000197547.1_2787	1.5561	5.05375	3.10083	0.00637081	0.0502491	-2.61985	2.94059	NO	flgN	---	Salmonella
ENSSSCT00000064932	-1.04386	12.4804	-3.10038	0.00637708	0.0502706	-2.62079	-2.06173	NO	CEP63	---	Pig
ENSSSCT00000085901	-1.01191	11.9378	-3.09961	0.0063876	0.0503255	-2.62235	-2.01658	NO	---	---	Pig
ENSSSCT00000017925	2.94921	13.1084	3.09913	0.00639431	0.0503503	-2.62335	7.72327	NO	CLCN1	XM_021078561	Pig
ENSSSCT00000013443	1.61665	13.4182	3.09739	0.0064183	0.050455	-2.6269	3.06663	NO	PLP2	NM_001244435	Pig
ENSSSCT00000039003	-1.31377	12.0887	-3.09764	0.0064148	0.050455	-2.62638	-2.4859	NO	METTL8	---	Pig
NZ_CP034479.1_cds_WP_001179794.1_2104	-1.16231	5.44176	-3.09773	0.00641355	0.050455	-2.62619	-2.23816	NO	---	---	Salmonella
ENSSSCT00000025645	-1.66554	11.2945	-3.09662	0.00642894	0.0504902	-2.62847	-3.17233	NO	SLC7A11	XM_021101587	Pig
NZ_CP034479.1_cds_WP_077248241.1_3801	-1.22168	3.75688	-3.09655	0.00642992	0.0504902	-2.62861	-2.33218	NO	ilvI	---	Salmonella
ENSSSCT00000010667	1.09528	11.916	3.09587	0.00643938	0.0505365	-2.63001	2.13655	NO	ZNF84	---	Pig
ENSSSCT00000005579	-1.07206	13.0829	-3.09428	0.00646161	0.0505427	-2.63327	-2.10243	NO	TMEM260	XM_003121823	Pig
ENSSSCT00000010893	1.27043	12.3631	3.09446	0.00645909	0.0505427	-2.6329	2.41233	NO	SVOP	---	Pig
ENSSSCT00000013288	-1.38009	11.767	-3.095	0.00645152	0.0505427	-2.63179	-2.60284	NO	RBBP7	XM_003134956	Pig
ENSSSCT00000023173	1.18577	12.198	3.09503	0.00645112	0.0505427	-2.63173	2.27485	NO	GAA	XM_021066505	Pig
ENSSSCT00000037982	-1.37563	10.8478	-3.09503	0.00645105	0.0505427	-2.63172	-2.5948	NO	AGBL2	---	Pig
ENSSSCT00000079498	1.0417	11.4467	3.09455	0.00645776	0.0505427	-2.63271	2.05865	NO	MIER2	---	Pig
NZ_CP034479.1_cds_WP_000011201.1_2477	1.32784	5.87918	3.09307	0.0064784	0.0506461	-2.63573	2.51027	NO	ssaK	---	Salmonella
NZ_CP034479.1_cds_WP_000373340.1_2711	1.41729	5.02772	3.09133	0.0065028	0.0508087	-2.6393	2.67083	NO	---	---	Salmonella
ENSSSCT00000049137	-1.50413	11.5299	-3.09081	0.0065102	0.0508115	-2.64038	-2.83654	NO	BRF1	XM_021081616	Pig
NZ_CP034479.1_cds_WP_000934811.1_3513	-1.44341	5.09995	-3.0908	0.00651033	0.0508115	-2.6404	-2.71964	NO	secD	---	Salmonella
ENSSSCT00000009759	2.12758	10.8291	3.09022	0.00651839	0.0508409	-2.64157	4.36985	NO	IGFBP7	NM_001163801	Pig
ENSSSCT00000061910	2.43445	12.4863	3.09002	0.00652129	0.0508409	-2.64199	5.40559	NO	ADAM22	XM_003357426	Pig
NZ_CP034479.1_cds_WP_000089115.1_2541	1.24629	9.52774	3.08936	0.00653058	0.0508853	-2.64334	2.37231	NO	hemP	---	Salmonella
ENSSSCT00000078663	-1.03001	12.797	-3.08869	0.00653996	0.0509141	-2.6447	-2.04204	NO	F11R	---	Pig
NZ_CP034479.1_cds_WP_001040938.1_3230	2.37749	8.21069	3.08859	0.00654147	0.0509141	-2.64492	5.19634	NO	---	---	Salmonella
ENSSSCT00000013653	1.31323	11.0976	3.08766	0.0065545	0.0509315	-2.6468	2.48497	NO	CSTF2	XM_003135231	Pig
ENSSSCT00000052280	-1.90609	9.71603	-3.08799	0.00654987	0.0509315	-2.64613	-3.74792	NO	MRPL37	XM_021096592	Pig
NZ_CP034479.1_cds_WP_000940092.1_4343	-1.5621	4.67774	-3.08778	0.00655281	0.0509315	-2.64656	-2.95284	NO	---	---	Salmonella
ENSSSCT00000089100	-0.9262	11.607	-3.08736	0.00655884	0.0509372	-2.64743	-1.90026	NO	MOG	---	Pig
ENSSSCT00000006514	-1.81528	11.7897	-3.08695	0.00656457	0.0509538	-2.64826	-3.51928	NO	TRAPPC9	---	Pig
ENSSSCT00000005026	-1.1411	12.9592	-3.08648	0.00657128	0.0509779	-2.64923	-2.20549	NO	OAZ2	NM_001122995	Pig
NZ_CP034480.1_cds_WP_001575489.1_4751	-1.66159	8.2197	-3.08511	0.00659077	0.0511011	-2.65204	-3.16365	NO	spvD	---	Salmonella
ENSSSCT00000087669	-1.07618	10.5938	-3.08376	0.00660987	0.051221	-2.65478	-2.10845	NO	RPP30	XM_001924771	Pig
ENSSSCT00000044251	-1.42158	11.5158	-3.08328	0.00661675	0.0512463	-2.65576	-2.67879	NO	GPR87	---	Pig
ENSSSCT00000015314	1.2195	12.8824	3.08263	0.00662602	0.0512721	-2.65709	2.32866	NO	MAML1	XM_003123646	Pig
ENSSSCT00000066358	-1.17487	12.2976	-3.08178	0.0066382	0.0512721	-2.65883	-2.25773	NO	TSSC4	---	Pig
NZ_CP034479.1_cds_WP_001119682.1_1369	1.15716	5.23546	3.082	0.00663511	0.0512721	-2.65839	2.23018	NO	---	---	Salmonella
NZ_CP034479.1_cds_WP_000838227.1_394	-1.00241	3.33358	-3.08237	0.00662974	0.0512721	-2.65762	-2.00334	NO	fkpA	---	Salmonella
NZ_CP034479.1_cds_WP_000047525.1_4579	1.60011	8.11716	3.0822	0.00663226	0.0512721	-2.65798	3.03166	NO	rhlB	---	Salmonella
ENSSSCT00000051036	-1.22265	11.814	-3.07924	0.00667476	0.0515264	-2.66404	-2.33375	NO	IRAK2	XM_021069319	Pig
ENSSSCT00000033167	-1.40003	12.2189	-3.07832	0.00668796	0.0516001	-2.66591	-2.63907	NO	CD164	---	Pig
ENSSSCT00000078476	1.3641	11.5191	3.07701	0.0067069	0.0516713	-2.66859	2.57416	NO	ORC5	XM_021063496	Pig
NZ_CP034479.1_cds_WP_000427997.1_37	-1.20094	5.1812	-3.07721	0.00670401	0.0516713	-2.66818	-2.29889	NO	dsdA	---	Salmonella
NZ_CP034479.1_cds_WP_001221014.1_2052	1.37657	5.69462	3.07692	0.00670813	0.0516713	-2.66876	2.5965	NO	tsaB	---	Salmonella
ENSSSCT00000045229	-1.50425	15.5952	-3.07555	0.00672802	0.0517806	-2.67157	-2.83678	NO	LITAF	---	Pig
NZ_CP034479.1_cds_WP_000852387.1_3814	1.15314	5.1453	3.07544	0.00672965	0.0517806	-2.6718	2.22397	NO	araC	---	Salmonella
ENSSSCT00000019539	-1.12855	10.6484	-3.07472	0.00674002	0.0518041	-2.67325	-2.18639	NO	MPDU1	NM_001044619	Pig
NZ_CP034479.1_cds_WP_000825682.1_1447	-1.13368	4.20241	-3.07487	0.00673787	0.0518041	-2.67295	-2.19417	NO	---	---	Salmonella
ENSSSCT00000009516	-1.44062	11.6312	-3.07413	0.00674868	0.0518424	-2.67447	-2.71438	NO	RGS12	XM_021100805	Pig
ENSSSCT00000022560	1.11907	10.8841	3.07284	0.00676741	0.0519581	-2.6771	2.17206	NO	POLR2G	XM_013994203	Pig
ENSSSCT00000059351	1.85032	12.3556	3.07153	0.00678658	0.0520771	-2.67978	3.6058	NO	RPRM	XM_005652433	Pig
ENSSSCT00000039097	1.00889	11.9331	3.07067	0.00679917	0.0521171	-2.68153	2.01236	NO	RAB27B	---	Pig
NZ_CP034479.1_cds_WP_001079164.1_988	1.22778	8.56622	3.07075	0.00679809	0.0521171	-2.68138	2.34206	NO	---	---	Salmonella
NZ_CP034479.1_cds_WP_000190927.1_2501	-1.15995	3.31974	-3.0697	0.00681348	0.0521986	-2.68352	-2.2345	NO	ttrR	---	Salmonella
ENSSSCT00000013325	-1.04962	12.3537	-3.06906	0.0068228	0.0522417	-2.68482	-2.06998	NO	PDK3	---	Pig
NZ_CP034479.1_cds_WP_001520868.1_4215	-1.33757	4.22872	-3.06795	0.00683919	0.0523106	-2.68709	-2.52726	NO	melA	---	Salmonella
NZ_CP034479.1_cds_WP_000099303.1_292	-1.05131	3.10869	-3.06809	0.00683717	0.0523106	-2.68681	-2.07241	NO	ugpA	---	Salmonella
NZ_CP034479.1_cds_WP_000736973.1_341	-1.41168	7.27083	-3.06762	0.00684408	0.0523197	-2.68777	-2.66047	NO	feoB	---	Salmonella
ENSSSCT00000088728	-1.95906	10.7598	-3.06698	0.00685345	0.0523348	-2.68906	-3.88808	NO	HIST1H1A	XM_021098429	Pig
NZ_CP034479.1_cds_WP_001654330.1_4011	1.06902	4.85591	3.06718	0.00685057	0.0523348	-2.68867	2.09801	NO	---	---	Salmonella
NZ_CP034479.1_cds_WP_000593248.1_741	1.93563	8.33158	3.06595	0.00686871	0.052423	-2.69117	3.82544	NO	gshB	---	Salmonella
NZ_CP034479.1_cds_WP_000817263.1_1198	-1.06549	3.36199	-3.06559	0.0068741	0.0524359	-2.69191	-2.09288	NO	---	---	Salmonella
ENSSSCT00000000766	-1.23173	12.1805	-3.06531	0.00687828	0.0524395	-2.69249	-2.34848	NO	TAPBPL	---	Pig
ENSSSCT00000063611	-1.17959	12.9948	-3.06444	0.00689114	0.0525092	-2.69426	-2.26513	NO	PACSIN2	---	Pig
NZ_CP034479.1_cds_WP_000374050.1_2871	1.65833	9.15679	3.06276	0.0069161	0.052671	-2.69768	3.1565	NO	yccA	---	Salmonella
ENSSSCT00000008376	1.77963	12.3214	3.06161	0.00693327	0.0527734	-2.70003	3.43339	NO	---	---	Pig
ENSSSCT00000084757	-1.12722	12.3873	-3.06008	0.00695625	0.0528914	-2.70316	-2.18437	NO	NOSIP	---	Pig
NZ_CP034479.1_cds_WP_000532847.1_1810	1.49411	6.06293	3.06027	0.00695328	0.0528914	-2.70276	2.81691	NO	---	---	Salmonella
ENSSSCT00000047147	-1.74488	12.3838	-3.059	0.00697237	0.0529855	-2.70536	-3.35167	NO	CACNB4	---	Pig
ENSSSCT00000008135	1.44352	12.4394	3.05872	0.00697664	0.0529895	-2.70593	2.71985	NO	ZNF335	---	Pig
ENSSSCT00000087439	1.16075	11.7553	3.05828	0.00698322	0.0530048	-2.70683	2.23574	NO	PALLD	---	Pig
NZ_CP034479.1_cds_WP_001541341.1_4186	-1.24005	5.99625	-3.05809	0.00698615	0.0530048	-2.70722	-2.36206	NO	fxsA	---	Salmonella
ENSSSCT00000015187	1.18375	14.6021	3.05766	0.00699252	0.0530247	-2.70809	2.27167	NO	IFI30	NM_001131046	Pig
NZ_CP034479.1_cds_WP_000210601.1_2322	1.18076	4.19119	3.05673	0.00700662	0.0531032	-2.71	2.26696	NO	glgX	---	Salmonella
NZ_CP034479.1_cds_WP_000016748.1_101	-0.989274	3.24035	-3.05626	0.00701361	0.0531277	-2.71094	-1.98519	NO	recG	---	Salmonella
ENSSSCT00000004036	-1.14334	11.6609	-3.05601	0.00701739	0.0531279	-2.71145	-2.20891	NO	GRIK3	XM_021095961	Pig
ENSSSCT00000039448	-1.07958	12.4553	-3.05521	0.0070296	0.0531635	-2.7131	-2.11342	NO	NIT1	XM_005663170	Pig
ENSSSCT00000085657	1.0792	12.481	3.05524	0.00702907	0.0531635	-2.71302	2.11286	NO	KLF15	NM_001134349	Pig
ENSSSCT00000031589	-2.01901	11.4976	-3.05447	0.00704073	0.0532192	-2.71459	-4.05304	NO	KLHDC8A	---	Pig
NZ_CP034479.1_cds_WP_000899149.1_4212	1.21545	8.4546	3.05412	0.00704602	0.0532307	-2.7153	2.32214	NO	---	---	Salmonella
ENSSSCT00000066373	-1.06025	11.102	-3.05342	0.00705675	0.0532833	-2.71674	-2.08529	NO	DPYSL3	---	Pig
NZ_CP034479.1_cds_WP_000118469.1_4175	-1.26927	4.88104	-3.05302	0.00706285	0.053301	-2.71756	-2.41039	NO	---	---	Salmonella
NZ_CP034479.1_cds_WP_001157322.1_1877	2.32143	7.96968	3.05126	0.00708962	0.0534744	-2.72114	4.99826	NO	---	---	Salmonella
ENSSSCT00000087948	-1.61058	11.0869	-3.05052	0.00710101	0.0535319	-2.72266	-3.05375	NO	NSA2	XM_003123703	Pig
ENSSSCT00000003077	-1.29556	11.8785	-3.04911	0.0071225	0.0535743	-2.72552	-2.45472	NO	LRRC36	XM_003126942	Pig
ENSSSCT00000003118	-1.61582	11.6559	-3.04962	0.00711475	0.0535743	-2.72449	-3.06486	NO	PLLP	XR_002344543	Pig
ENSSSCT00000076460	-1.2072	11.7574	-3.04888	0.00712607	0.0535743	-2.726	-2.30889	NO	COPS7A	XM_003126528	Pig
NZ_CP034479.1_cds_3778	-1.68021	4.85569	-3.04873	0.00712831	0.0535743	-2.72629	-3.20475	NO	---	---	Salmonella
NZ_CP034479.1_cds_WP_000106617.1_1467	1.30187	4.79992	3.04955	0.00711572	0.0535743	-2.72462	2.46549	NO	---	---	Salmonella
NZ_CP034479.1_cds_WP_000334904.1_2349	-1.19987	4.92546	-3.04867	0.00712936	0.0535743	-2.72643	-2.29719	NO	hypC	---	Salmonella
ENSSSCT00000017021	-1.09284	11.9401	-3.04836	0.00713411	0.0535815	-2.72706	-2.13294	NO	ZPBP	---	Pig
ENSSSCT00000012584	-2.69058	10.3457	-3.04796	0.00714021	0.053599	-2.72787	-6.45573	NO	LRIG1	---	Pig
NZ_CP034479.1_cds_WP_000593086.1_2395	1.07735	5.184	3.04682	0.00715779	0.0537024	-2.7302	2.11016	NO	osmV	---	Salmonella
ENSSSCT00000036941	0.921878	11.2261	3.04498	0.00718613	0.0538652	-2.73394	1.89458	NO	BCAS3	XM_021068166	Pig
NZ_CP034479.1_cds_WP_001125344.1_634	-0.99642	4.46085	-3.04492	0.00718711	0.0538652	-2.73407	-1.99504	NO	---	---	Salmonella
ENSSSCT00000027095	-1.33745	12.5001	-3.04365	0.00720681	0.0539682	-2.73666	-2.52705	NO	TBC1D2B	---	Pig
NZ_CP034479.1_cds_WP_000083044.1_690	1.15316	8.10477	3.04354	0.00720847	0.0539682	-2.73688	2.22401	NO	hybC	---	Salmonella
ENSSSCT00000009022	0.90577	13.7079	3.04178	0.00723581	0.0541285	-2.74046	1.87354	NO	CAPG	XM_013987886	Pig
NZ_CP034479.1_cds_WP_000625651.1_3796	1.45354	8.7185	3.04143	0.00724136	0.0541285	-2.74119	2.7388	NO	ftsL	---	Salmonella
NZ_CP034479.1_cds_WP_000226838.1_881	1.25491	6.31569	3.04145	0.00724097	0.0541285	-2.74113	2.38652	NO	#N/A	---	Salmonella
ENSSSCT00000082321	-1.00323	11.2448	-3.03973	0.00726784	0.0542909	-2.74464	-2.00449	NO	IQCG	---	Pig
NZ_CP034479.1_cds_WP_000658727.1_1388	-1.52721	7.3911	-3.03954	0.00727076	0.0542909	-2.74502	-2.88228	NO	---	---	Salmonella
ENSSSCT00000035061	-1.23033	12.1672	-3.03923	0.00727564	0.0542987	-2.74565	-2.3462	NO	SAMD14	---	Pig
ENSSSCT00000040738	1.18623	10.8729	3.0389	0.00728088	0.0543091	-2.74633	2.27558	NO	TFPI	XM_005672009	Pig
ENSSSCT00000003617	0.903595	11.9542	3.03854	0.00728656	0.0543104	-2.74707	1.87072	NO	PRKCG	---	Pig
ENSSSCT00000045897	1.29233	12.7887	3.0384	0.00728872	0.0543104	-2.74735	2.44923	NO	PTPN7	---	Pig
ENSSSCT00000085682	-1.33852	11.6117	-3.03696	0.00731128	0.0544498	-2.75028	-2.52893	NO	TXNDC12	XM_021096661	Pig
ENSSSCT00000017613	1.50691	12.7459	3.03525	0.0073383	0.0545955	-2.75377	2.842	NO	43528	---	Pig
ENSSSCT00000031635	-1.39823	10.9735	-3.03523	0.00733856	0.0545955	-2.7538	-2.63579	NO	GCFC2	XM_021087311	Pig
ENSSSCT00000025570	1.3275	12.3733	3.03235	0.00738416	0.0547315	-2.75966	2.50967	NO	RAPSN	XM_003122810	Pig
ENSSSCT00000027225	1.31632	12.3718	3.03174	0.00739391	0.0547315	-2.76091	2.49031	NO	NFE2L3	---	Pig
ENSSSCT00000047376	1.06093	12.3914	3.0335	0.00736593	0.0547315	-2.75732	2.08628	NO	SYNDIG1	---	Pig
ENSSSCT00000063367	1.30188	11.9333	3.03192	0.00739097	0.0547315	-2.76053	2.4655	NO	SYNPO2L	---	Pig
ENSSSCT00000071910	-1.66052	12.7237	-3.03172	0.00739423	0.0547315	-2.76095	-3.16131	NO	DDX60	---	Pig
ENSSSCT00000079962	-1.88491	11.4645	-3.03164	0.00739552	0.0547315	-2.76111	-3.69331	NO	LPL	NM_214286	Pig
ENSSSCT00000080178	-0.961141	12.1129	-3.03285	0.00737633	0.0547315	-2.75866	-1.94685	NO	PCSK5	---	Pig
NZ_CP034479.1_cds_WP_000983414.1_3742	-1.22646	7.10381	-3.03379	0.00736129	0.0547315	-2.75673	-2.33992	NO	---	---	Salmonella
NZ_CP034479.1_cds_WP_000758335.1_2354	-1.15931	3.55926	-3.03208	0.00738846	0.0547315	-2.76021	-2.23351	NO	ompC	---	Salmonella
NZ_CP034479.1_cds_WP_000691374.1_438	1.29502	4.14162	3.03241	0.00738326	0.0547315	-2.75954	2.4538	NO	trkA	---	Salmonella
ENSSSCT00000045454	-1.29235	12.0102	-3.03117	0.0074029	0.0547575	-2.76206	-2.44927	NO	CD226	---	Pig
NZ_CP034479.1_cds_WP_001535993.1_2645	1.33465	4.8795	3.02964	0.00742735	0.0549096	-2.76517	2.52215	NO	pagD	---	Salmonella
NZ_CP034479.1_cds_WP_000917562.1_1162	1.23974	8.37847	3.02894	0.00743861	0.0549642	-2.76661	2.36157	NO	---	---	Salmonella
ENSSSCT00000029794	-1.16285	11.9443	-3.02818	0.00745069	0.0549969	-2.76814	-2.239	NO	LAPTM4A	XM_005662724	Pig
ENSSSCT00000062318	1.21092	12.5576	3.02818	0.00745081	0.0549969	-2.76816	2.31485	NO	DLL1	XM_005659096	Pig
ENSSSCT00000036355	1.08131	11.5757	3.02779	0.00745696	0.0550136	-2.76894	2.11596	NO	GSTZ1	---	Pig
NZ_CP034479.1_cds_WP_001244065.1_4035	1.13393	5.61015	3.0275	0.00746165	0.0550195	-2.76953	2.19455	NO	---	---	Salmonella
ENSSSCT00000007486	1.30932	11.8258	3.0257	0.00749058	0.055204	-2.77319	2.47824	NO	SARS	XM_001925670	Pig
ENSSSCT00000030265	1.05103	12.0048	3.02501	0.00750179	0.0552578	-2.77461	2.07202	NO	GDF5	NM_001244297	Pig
NZ_CP034479.1_cds_WP_001518655.1_3875	1.87573	7.08989	3.02441	0.00751142	0.0553	-2.77582	3.66986	NO	rpsT	---	Salmonella
ENSSSCT00000012988	-1.44084	12.3009	-3.02307	0.0075331	0.0553732	-2.77854	-2.71479	NO	PARP14	---	Pig
ENSSSCT00000062309	-1.02872	11.7268	-3.02315	0.00753174	0.0553732	-2.77837	-2.04022	NO	LOC102725138	---	Pig
NZ_CP034479.1_cds_WP_000776032.1_1086	1.29309	5.65318	3.0231	0.00753265	0.0553732	-2.77849	2.45052	NO	hxlA	---	Salmonella
ENSSSCT00000016762	1.05165	12.4325	3.02171	0.00755517	0.0555066	-2.78131	2.0729	NO	TRA2A	XM_005656690	Pig
ENSSSCT00000010028	-1.16982	13.4072	-3.02134	0.00756111	0.0555214	-2.78205	-2.24984	NO	TET2	---	Pig
NZ_CP034480.1_cds_WP_001527010.1_4736	1.48163	4.38408	3.02034	0.00757737	0.0556119	-2.78408	2.79264	NO	---	---	Salmonella
NZ_CP034479.1_cds_WP_000648534.1_3665	1.09047	4.43158	3.01982	0.00758584	0.0556452	-2.78514	2.12943	NO	---	---	Salmonella
NZ_CP034479.1_cds_WP_001237670.1_1106	1.8554	7.3362	3.01949	0.00759128	0.0556563	-2.78582	3.61852	NO	bapA	---	Salmonella
ENSSSCT00000076657	1.20625	12.1634	3.01882	0.00760222	0.0557076	-2.78718	2.30737	NO	IFT46	---	Pig
ENSSSCT00000056641	-2.64336	9.07353	-3.01845	0.00760828	0.0557232	-2.78793	-6.24786	NO	FCHSD2	XM_021102292	Pig
ENSSSCT00000064910	-1.05968	12.6437	-3.01692	0.00763334	0.0558778	-2.79104	-2.08447	NO	MKRN1	XM_003134608	Pig
ENSSSCT00000007357	-1.28921	11.886	-3.015	0.00766493	0.0560203	-2.79495	-2.44394	NO	HMGCS2	XM_021089968	Pig
ENSSSCT00000058602	-1.27726	10.9786	-3.01541	0.00765824	0.0560203	-2.79412	-2.42378	NO	UBFD1	XM_005656767	Pig
NZ_CP034479.1_cds_WP_001263889.1_2585	1.18025	3.87524	3.01512	0.00766289	0.0560203	-2.79469	2.26617	NO	astA	---	Salmonella
NZ_CP034479.1_cds_WP_000190499.1_4621	-1.08845	4.11923	-3.01477	0.00766865	0.0560203	-2.7954	-2.12645	NO	atpD	---	Salmonella
ENSSSCT00000038558	1.12144	12.2056	3.0142	0.00767805	0.0560601	-2.79656	2.17564	NO	VAMP4	NM_001244707	Pig
ENSSSCT00000051631	1.18558	12.332	3.01301	0.00769786	0.0561242	-2.799	2.27455	NO	AHCYL1	NM_001201381	Pig
ENSSSCT00000063119	-1.11665	11.6777	-3.01302	0.00769756	0.0561242	-2.79896	-2.16843	NO	RIMS3	XM_021096994	Pig
NZ_CP034479.1_cds_WP_072051914.1_1292	1.64429	8.4032	3.01295	0.00769874	0.0561242	-2.7991	3.12593	NO	---	---	Salmonella
ENSSSCT00000003898	1.28007	12.435	3.01268	0.00770326	0.0561283	-2.79966	2.4285	NO	KIF17	---	Pig
ENSSSCT00000000109	-1.06798	11.8908	-3.01153	0.00772223	0.0562375	-2.80198	-2.09649	NO	DMC1	XM_005655492	Pig
NZ_CP034479.1_cds_WP_001089447.1_4580	-1.58825	6.81073	-3.01124	0.00772719	0.0562448	-2.80259	-3.00683	NO	gppA	---	Salmonella
ENSSSCT00000057904	-1.51995	11.4793	-3.01099	0.00773128	0.0562456	-2.80309	-2.8678	NO	GPR19	XM_021092335	Pig
ENSSSCT00000084650	-1.36241	11.048	-3.0101	0.00774609	0.0562954	-2.8049	-2.57114	NO	C1GALT1	XM_021063388	Pig
NZ_CP034479.1_cds_WP_000979262.1_4562	-1.84017	7.31937	-3.01016	0.00774516	0.0562954	-2.80479	-3.58053	NO	hemY	---	Salmonella
ENSSSCT00000049877	1.03443	12.2336	3.00886	0.00776682	0.0563881	-2.80743	2.04831	NO	ASIC2	---	Pig
ENSSSCT00000051623	-0.906778	12.6737	-3.00886	0.00776681	0.0563881	-2.80743	-1.87485	NO	ACSL4	XM_005673822	Pig
ENSSSCT00000056565	-1.7819	12.2822	-3.00784	0.00778382	0.0564826	-2.80949	-3.43879	NO	PRELID3A	---	Pig
ENSSSCT00000008934	-1.5855	14.5112	-3.00669	0.007803	0.0565058	-2.81182	-3.00111	NO	IL18RAP	---	Pig
ENSSSCT00000046810	1.01595	11.505	3.00674	0.00780216	0.0565058	-2.81172	2.02223	NO	CSPP1	---	Pig
ENSSSCT00000050353	-3.23602	15.3685	-3.00705	0.00779697	0.0565058	-2.81109	-9.42192	NO	SELL	NM_001112678	Pig
NZ_CP034479.1_cds_WP_000623290.1_4115	-1.31321	4.63488	-3.00723	0.00779404	0.0565058	-2.81073	-2.48494	NO	---	---	Salmonella
ENSSSCT00000073803	1.10079	12.2795	3.00602	0.00781433	0.056559	-2.81319	2.14471	NO	BDNF	XM_005654685	Pig
ENSSSCT00000062708	-1.18791	10.914	-3.00576	0.00781867	0.0565615	-2.81371	-2.27823	NO	FAM3C	XM_003134737	Pig
NZ_CP034479.1_cds_WP_000228469.1_3005	-1.40194	6.17977	-3.00395	0.00784909	0.0567525	-2.81738	-2.64257	NO	lrp	---	Salmonella
ENSSSCT00000004506	1.09743	11.105	3.00347	0.00785721	0.0567822	-2.81836	2.13973	NO	FBXO5	XM_003121138	Pig
ENSSSCT00000008785	1.50932	12.0521	3.00188	0.00788402	0.0569469	-2.82158	2.84676	NO	NME3	NM_001244450	Pig
ENSSSCT00000026033	-1.29401	11.8489	-3.00162	0.00788856	0.0569506	-2.82212	-2.45208	NO	FASN	NM_001099930	Pig
ENSSSCT00000003320	1.01569	11.5166	3.00123	0.00789503	0.0569633	-2.8229	2.02187	NO	AKT2	XM_005655818	Pig
ENSSSCT00000088839	1.25727	12.2764	3.00104	0.00789837	0.0569633	-2.82329	2.39043	NO	DYNLL2	---	Pig
ENSSSCT00000040607	-1.09236	12.7336	-3.0001	0.00791433	0.0570493	-2.8252	-2.13223	NO	CYHR1	---	Pig
ENSSSCT00000014227	1.04267	12.201	2.99949	0.00792459	0.0570942	-2.82643	2.06003	NO	PPP2R5B	XM_005660724	Pig
ENSSSCT00000053671	1.69148	12.786	2.99915	0.0079304	0.057107	-2.82712	3.22988	NO	SHISA5	XM_021070630	Pig
NZ_CP034479.1_cds_WP_000191343.1_2764	1.39152	5.48521	2.99737	0.00796075	0.0572964	-2.83073	2.62355	NO	fabD	---	Salmonella
ENSSSCT00000066451	-1.29851	11.7645	-2.99707	0.00796596	0.0573047	-2.83134	-2.45974	NO	---	---	Pig
NZ_CP034479.1_cds_WP_000345368.1_3173	1.27257	5.46809	2.99636	0.00797812	0.057363	-2.83278	2.41592	NO	---	---	Salmonella
ENSSSCT00000049695	-1.89533	10.2798	-2.99608	0.00798297	0.0573687	-2.83336	-3.72008	NO	RRP7A	XM_021091431	Pig
NZ_CP034479.1_cds_WP_001263761.1_1371	-1.00125	4.19797	-2.99527	0.00799674	0.0574385	-2.83499	-2.00173	NO	#N/A	---	Salmonella
ENSSSCT00000043344	-1.08777	12.2571	-2.99491	0.00800306	0.0574524	-2.83573	-2.12546	NO	POFUT2	---	Pig
ENSSSCT00000070382	1.33459	11.4876	2.99469	0.0080068	0.0574524	-2.83617	2.52205	NO	PMM2	XM_021086654	Pig
NZ_CP034479.1_cds_WP_000531161.1_604	1.44299	5.11579	2.99398	0.00801904	0.0575111	-2.83762	2.71884	NO	---	---	Salmonella
ENSSSCT00000049060	1.24879	11.9462	2.99254	0.00804373	0.0576423	-2.84052	2.37642	NO	SMARCC2	XM_003481619	Pig
ENSSSCT00000059291	1.38822	11.8599	2.99244	0.00804548	0.0576423	-2.84073	2.61755	NO	ITGB8	---	Pig
ENSSSCT00000002625	-0.916438	11.7663	-2.99178	0.00805702	0.0576958	-2.84208	-1.88745	NO	VRTN	NM_001195113	Pig
NZ_CP034479.1_cds_WP_000208089.1_2624	1.46223	5.39709	2.99109	0.00806887	0.0577514	-2.84347	2.75533	NO	---	---	Salmonella
ENSSSCT00000003122	-1.0161	11.9876	-2.99043	0.00808036	0.0578044	-2.84481	-2.02244	NO	AMFR	XM_021097092	Pig
ENSSSCT00000016824	0.910845	11.4381	2.98958	0.00809511	0.0578514	-2.84653	1.88015	NO	DLD	NM_214062	Pig
ENSSSCT00000053898	-1.18795	12.7775	-2.98973	0.00809242	0.0578514	-2.84622	-2.27829	NO	NCOA2	NM_001114275	Pig
ENSSSCT00000031184	1.34781	12.7108	2.98874	0.00810971	0.0579265	-2.84823	2.54526	NO	SGSM3	---	Pig
ENSSSCT00000067002	-0.972259	12.1331	-2.9885	0.00811385	0.0579269	-2.84872	-1.96191	NO	DNAH6	---	Pig
ENSSSCT00000026864	-1.8113	8.40921	-2.98599	0.00815769	0.0582105	-2.8538	-3.50958	NO	MRPL17	---	Pig
ENSSSCT00000004874	1.22852	12.4089	2.98571	0.00816257	0.0582159	-2.85437	2.34327	NO	ZBTB24	XM_021091007	Pig
ENSSSCT00000011293	-1.38821	11.6098	-2.98499	0.0081753	0.0582187	-2.85584	-2.61754	NO	KAT6B	XM_001928949	Pig
ENSSSCT00000041057	1.20863	12.2663	2.98514	0.0081725	0.0582187	-2.85552	2.31117	NO	EMC2	---	Pig
ENSSSCT00000050457	1.2108	12.0258	2.98535	0.00816893	0.0582187	-2.8551	2.31467	NO	CDH7	---	Pig
NZ_CP034479.1_cds_WP_000301556.1_3158	-1.0717	5.34425	-2.98276	0.00821439	0.0584676	-2.86034	-2.10191	NO	gpmA	---	Salmonella
NZ_CP034479.1_cds_WP_000368620.1_2710	1.79586	8.72926	2.98242	0.00822037	0.0584808	-2.86103	3.47222	NO	---	---	Salmonella
ENSSSCT00000006220	-1.11746	11.7117	-2.98058	0.00825296	0.0585687	-2.86476	-2.16965	NO	PKN3	XM_021069726	Pig
ENSSSCT00000026400	-1.12335	11.879	-2.98105	0.00824463	0.0585687	-2.86381	-2.17853	NO	DLC1	---	Pig
ENSSSCT00000040325	1.10526	11.385	2.98043	0.00825566	0.0585687	-2.86507	2.15138	NO	THOC2	---	Pig
ENSSSCT00000057405	0.867991	12.0719	2.98075	0.00824995	0.0585687	-2.86442	1.82512	NO	RBM25	---	Pig
NZ_CP034479.1_cds_WP_000383266.1_819	1.39624	5.6701	2.98032	0.00825757	0.0585687	-2.86529	2.63214	NO	kduI	---	Salmonella
NZ_CP034479.1_cds_WP_000079130.1_1132	-0.966789	4.0367	-2.98072	0.00825054	0.0585687	-2.86449	-1.95449	NO	#N/A	---	Salmonella
NZ_CP034479.1_cds_WP_000406435.1_2067	1.71088	8.40853	2.97915	0.00827834	0.0586866	-2.86766	3.27361	NO	nhaB	---	Salmonella
ENSSSCT00000036754	-1.1443	11.6256	-2.97865	0.00828711	0.0587194	-2.86866	-2.21039	NO	CNIH3	---	Pig
ENSSSCT00000036740	-1.31653	13.88	-2.97779	0.00830243	0.0587985	-2.8704	-2.49066	NO	HIST3H3	---	Pig
ENSSSCT00000007354	-1.39261	11.3258	-2.97753	0.00830702	0.0588016	-2.87093	-2.62552	NO	---	---	Pig
[truncated: 12,151 more rows]

## Sheet: Salmonella_Reads
Sample_Name	Porcine_Reads_N	Salmonella_Reads_N	Salmonella_Reads_N / Porcine_Reads_N
Zero_Hour_1	8.14603e+07	277683	0.00340881
Zero_Hour_2	6.81863e+07	287183	0.00421174
Zero_Hour_3	7.45862e+07	293387	0.00393353
Zero_Hour_4	7.67656e+07	304404	0.00396537
Zero_Hour_5	7.20991e+07	271102	0.00376013
Zero_Hour_6	7.16794e+07	285424	0.00398194
Eight_HPI_1	7.26289e+07	1.29437e+06	0.0178217
Eight_HPI_2	7.56834e+07	1.20675e+06	0.0159447
Eight_HPI_3	8.11911e+07	1.27891e+06	0.0157519
Eight_HPI_4	7.74986e+07	1.18927e+06	0.0153457
Eight_HPI_5	7.21734e+07	1.11543e+06	0.0154549
Eight_HPI_6	7.65546e+07	1.28667e+06	0.0168072
Average	7.50422e+07	757549	0.0100323

## Sheet: Pathway
Pathway Name	Pathway Id	Source Name	Genes in InnateDB for this entity	Pathway diff genes count	Change direction	P-value (corrected)	Gene Symbols	Genes (Symbol|IDBG-ID|Ensembl|Entrez|Fold Change|P-Value)
Ribosome	474	KEGG	72	12	Down	3.01307e-05	MRPL1; MRPL12; MRPL15; MRPL16; MRPL19; MRPL20; MRPL22; MRPL27; MRPL28; MRPL2; MRPL33; MRPL3; MRPS10; MRPS16; MRPS18C; MRPS7; RPL10A; RPL11; RPL12; RPL13; RPL13A; RPL15; RPL17; RPL18; RPL19; RPL21; RPL23A; RPL24; RPL26; RPL27; RPL27A; RPL28; RPL30; RPL35; RPL36AL; RPL37; RPL3; RPL38; RPL39; RPL4; RPL5; RPL6; RPL7; RPL8; RPL9; RPS10; RPS11; RPS12; RPS15; RPS15A; RPS16; RPS19; RPS21; RPS23; RPS24; R…	MRPL1|IDBG-25860|ENSG00000169288|65008|1.3733699321746826|0.550001323223114; MRPL12|IDBG-726099|ENSG00000262814|6182|-2.1477513313293457|0.23227864503860474; MRPL15|IDBG-21946|ENSG00000137547|29088|1.178719162940979|0.8439933061599731; MRPL16|IDBG-48642|ENSG00000166902|54948|-3.3230881690979004|0.026428930461406708; MRPL19|IDBG-58203|ENSG00000115364|9801|-2.246692657470703|0.40228503942489624; MR…
Interferon alpha/beta signaling	13074	REACTOME	20	6	Down	0.000110033	EGR1; IFI6; IFIT1; IFIT3; IFNA8; IRF1; IRF2; IRF3; IRF4; IRF6; IRF8; IRF9; ISG20; OAS3; PTPN1; PTPN6; SOCS3; STAT2; TYK2; USP18;	EGR1|IDBG-47191|ENSG00000120738|1958|1.7985776662826538|0.19812212884426117; IFI6|IDBG-94975|ENSG00000126709|2537|-8.004998207092285|0.0013556620106101036; IFIT1|IDBG-81960|ENSG00000185745|3434|-30.884000778198242|3.100000030826777E-4; IFIT3|IDBG-81919|ENSG00000119917|3437|-2.4802820682525635|0.0358162447810173; IFNA8|IDBG-54247|ENSG00000120242|3445|-1.5005320310592651|0.5315328240394592; IRF1|ID…
Cytokine-cytokine receptor interaction	515	KEGG	106	14	Down	9.58121e-05	ACVR1; AMH; BMP2; BMP7; BMPR1A; BMPR2; CCL17; CCL19; CCL22; CCL8; CCR10; CCR1; CCR4; CCR5; CCR7; CCR8; CD40; CD40LG; CLCF1; CNTF; CNTFR; CSF1; CSF2; CSF2RB; CTF1; CX3CL1; CX3CR1; CXCL11; CXCL14; CXCL2; CXCR3; CXCR4; CXCR5; CXCR6; EDA; EGFR; EPO; EPOR; FAS; FASLG; FIGF; FLT1; FLT3; GDF5; GHR; IFNA8; IFNW1; IL10RA; IL10RB; IL12A; IL12B; IL12RB2; IL13RA1; IL17A; IL17B; IL17RA; IL17RB; IL18R1; IL19; …	ACVR1|IDBG-72930|ENSG00000115170|90|1.1105133295059204|0.8251631259918213; AMH|IDBG-15818|ENSG00000104899|100423031,268|1.0788551568984985|0.8779374361038208; BMP2|IDBG-52330|ENSG00000125845|650|1.5329924821853638|0.6480350494384766; BMP7|IDBG-82028|ENSG00000101144|655|1.542433261871338|0.3388592302799225; BMPR1A|IDBG-81081|ENSG00000107779|657|-1.5013290643692017|0.3740576207637787; BMPR2|IDBG-78…
Nonsense Mediated Decay (NMD) independent of the Exon Junction Complex (EJC)	13340	REACTOME	57	9	Down	0.000467182	ETF1; NCBP1; PABPC1; RPL10A; RPL11; RPL12; RPL13; RPL13A; RPL15; RPL17; RPL18; RPL19; RPL21; RPL23A; RPL24; RPL26; RPL27; RPL27A; RPL28; RPL30; RPL35; RPL37; RPL3; RPL38; RPL39; RPL4; RPL5; RPL6; RPL7; RPL8; RPL9; RPS10; RPS11; RPS12; RPS15; RPS15A; RPS16; RPS19; RPS21; RPS23; RPS24; RPS25; RPS27; RPS27A; RPS28; RPS29; RPS2; RPS3; RPS3A; RPS4X; RPS5; RPS6; RPS7; RPS9; RPSA; UBA52; UPF1;	ETF1|IDBG-47217|ENSG00000120705|2107|3.188934564590454|0.02468053251504898; NCBP1|IDBG-77860|ENSG00000136937|4686|3.667617082595825|0.009907269850373268; PABPC1|IDBG-30847|ENSG00000070756|26986|1.194800615310669|0.6882432103157043; RPL10A|IDBG-84057|ENSG00000198755|4736|-2.5350866317749023|0.3381519019603729; RPL11|IDBG-93976|ENSG00000142676|6135|-1.3886487483978271|0.6509774327278137; RPL12|IDBG…
Eukaryotic Translation Elongation	13453	REACTOME	57	9	Down	0.000467182	EEF1A1; EEF1A2; EEF1D; EEF1G; RPL10A; RPL11; RPL12; RPL13; RPL13A; RPL15; RPL17; RPL18; RPL19; RPL21; RPL23A; RPL24; RPL26; RPL27; RPL27A; RPL28; RPL30; RPL35; RPL37; RPL3; RPL38; RPL39; RPL4; RPL5; RPL6; RPL7; RPL8; RPL9; RPS10; RPS11; RPS12; RPS15; RPS15A; RPS16; RPS19; RPS21; RPS23; RPS24; RPS25; RPS27; RPS27A; RPS28; RPS29; RPS2; RPS3; RPS3A; RPS4X; RPS5; RPS6; RPS7; RPS9; RPSA; UBA52;	EEF1A1|IDBG-92423|ENSG00000156508|102724204,1915|2.324801445007324|0.32676827907562256; EEF1A2|IDBG-86175|ENSG00000101210|1917|1.3756961822509766|0.4556717872619629; EEF1D|IDBG-38640|ENSG00000104529|1936|-1.0548129081726074|0.9061794877052307; EEF1G|IDBG-547100|ENSG00000254772|100500804,1937|1.0505847930908203|0.948954701423645; RPL10A|IDBG-84057|ENSG00000198755|4736|-2.5350866317749023|0.3381519…
Viral mRNA Translation	13707	REACTOME	55	9	Down	0.000354576	DNAJC3; GRSF1; RPL10A; RPL11; RPL12; RPL13; RPL13A; RPL15; RPL17; RPL18; RPL19; RPL21; RPL23A; RPL24; RPL26; RPL27; RPL27A; RPL28; RPL30; RPL35; RPL37; RPL3; RPL38; RPL39; RPL4; RPL5; RPL6; RPL7; RPL8; RPL9; RPS10; RPS11; RPS12; RPS15; RPS15A; RPS16; RPS19; RPS21; RPS23; RPS24; RPS25; RPS27; RPS27A; RPS28; RPS29; RPS2; RPS3; RPS3A; RPS4X; RPS5; RPS6; RPS7; RPS9; RPSA; UBA52;	DNAJC3|IDBG-43059|ENSG00000102580|5611|2.3490171432495117|0.0332748144865036; GRSF1|IDBG-22735|ENSG00000132463|2926|1.4331519603729248|0.37179937958717346; RPL10A|IDBG-84057|ENSG00000198755|4736|-2.5350866317749023|0.3381519019603729; RPL11|IDBG-93976|ENSG00000142676|6135|-1.3886487483978271|0.6509774327278137; RPL12|IDBG-85918|ENSG00000197958|6136|-1.4660236835479736|0.5700469017028809; RPL13|ID…
Eukaryotic Translation Termination	13451	REACTOME	54	9	Down	0.000307316	ETF1; RPL10A; RPL11; RPL12; RPL13; RPL13A; RPL15; RPL17; RPL18; RPL19; RPL21; RPL23A; RPL24; RPL26; RPL27; RPL27A; RPL28; RPL30; RPL35; RPL37; RPL3; RPL38; RPL39; RPL4; RPL5; RPL6; RPL7; RPL8; RPL9; RPS10; RPS11; RPS12; RPS15; RPS15A; RPS16; RPS19; RPS21; RPS23; RPS24; RPS25; RPS27; RPS27A; RPS28; RPS29; RPS2; RPS3; RPS3A; RPS4X; RPS5; RPS6; RPS7; RPS9; RPSA; UBA52;	ETF1|IDBG-47217|ENSG00000120705|2107|3.188934564590454|0.02468053251504898; RPL10A|IDBG-84057|ENSG00000198755|4736|-2.5350866317749023|0.3381519019603729; RPL11|IDBG-93976|ENSG00000142676|6135|-1.3886487483978271|0.6509774327278137; RPL12|IDBG-85918|ENSG00000197958|6136|-1.4660236835479736|0.5700469017028809; RPL13|IDBG-47646|ENSG00000167526|606500,6137|-1.6512502431869507|0.6679224967956543; RPL…
Peptide chain elongation	13452	REACTOME	54	9	Down	0.000307316	EEF1A1; RPL10A; RPL11; RPL12; RPL13; RPL13A; RPL15; RPL17; RPL18; RPL19; RPL21; RPL23A; RPL24; RPL26; RPL27; RPL27A; RPL28; RPL30; RPL35; RPL37; RPL3; RPL38; RPL39; RPL4; RPL5; RPL6; RPL7; RPL8; RPL9; RPS10; RPS11; RPS12; RPS15; RPS15A; RPS16; RPS19; RPS21; RPS23; RPS24; RPS25; RPS27; RPS27A; RPS28; RPS29; RPS2; RPS3; RPS3A; RPS4X; RPS5; RPS6; RPS7; RPS9; RPSA; UBA52;	EEF1A1|IDBG-92423|ENSG00000156508|102724204,1915|2.324801445007324|0.32676827907562256; RPL10A|IDBG-84057|ENSG00000198755|4736|-2.5350866317749023|0.3381519019603729; RPL11|IDBG-93976|ENSG00000142676|6135|-1.3886487483978271|0.6509774327278137; RPL12|IDBG-85918|ENSG00000197958|6136|-1.4660236835479736|0.5700469017028809; RPL13|IDBG-47646|ENSG00000167526|606500,6137|-1.6512502431869507|0.667922496…
L13a-mediated translational silencing of Ceruloplasmin expression	13096	REACTOME	71	10	Down	0.000584852	EIF1AX; EIF2S1; EIF2S2; EIF2S3; EIF3A; EIF3C; EIF3D; EIF3E; EIF3F; EIF3G; EIF3H; EIF3I; EIF3J; EIF4A1; EIF4A2; EIF4B; EIF4E; PABPC1; RPL10A; RPL11; RPL12; RPL13; RPL13A; RPL15; RPL17; RPL18; RPL19; RPL21; RPL23A; RPL24; RPL26; RPL27; RPL27A; RPL28; RPL30; RPL35; RPL37; RPL3; RPL38; RPL39; RPL4; RPL5; RPL6; RPL7; RPL8; RPL9; RPS10; RPS11; RPS12; RPS15; RPS15A; RPS16; RPS19; RPS21; RPS23; RPS24; RP…	EIF1AX|IDBG-50658|ENSG00000173674|1964|-1.4687477350234985|0.4440729320049286; EIF2S1|IDBG-9859|ENSG00000134001|1965|1.2880524396896362|0.5337223410606384; EIF2S2|IDBG-67889|ENSG00000125977|8894|2.3726298809051514|0.047819506376981735; EIF2S3|IDBG-52677|ENSG00000130741|1968|1.1701794862747192|0.7116642594337463; EIF3A|IDBG-90993|ENSG00000107581|8661|1.1875176429748535|0.7555453777313232; EIF3C|ID…
GTP hydrolysis and joining of the 60S ribosomal subunit	13444	REACTOME	72	10	Down	0.000655297	EIF1AX; EIF2S1; EIF2S2; EIF2S3; EIF3A; EIF3C; EIF3D; EIF3E; EIF3F; EIF3G; EIF3H; EIF3I; EIF3J; EIF4A1; EIF4A2; EIF4B; EIF4E; EIF5; EIF5B; RPL10A; RPL11; RPL12; RPL13; RPL13A; RPL15; RPL17; RPL18; RPL19; RPL21; RPL23A; RPL24; RPL26; RPL27; RPL27A; RPL28; RPL30; RPL35; RPL37; RPL3; RPL38; RPL39; RPL4; RPL5; RPL6; RPL7; RPL8; RPL9; RPS10; RPS11; RPS12; RPS15; RPS15A; RPS16; RPS19; RPS21; RPS23; RPS2…	EIF1AX|IDBG-50658|ENSG00000173674|1964|-1.4687477350234985|0.4440729320049286; EIF2S1|IDBG-9859|ENSG00000134001|1965|1.2880524396896362|0.5337223410606384; EIF2S2|IDBG-67889|ENSG00000125977|8894|2.3726298809051514|0.047819506376981735; EIF2S3|IDBG-52677|ENSG00000130741|1968|1.1701794862747192|0.7116642594337463; EIF3A|IDBG-90993|ENSG00000107581|8661|1.1875176429748535|0.7555453777313232; EIF3C|ID…
Class A/1 (Rhodopsin-like receptors)	13250	REACTOME	165	16	Down	0.00112976	ADORA2A; ADORA2B; ADORA3; ADRA1A; ADRA1B; ADRA1D; ADRA2A; ADRA2C; ADRB1; ADRB2; ADRB3; AGTR1; AGTR2; ANXA1; APLNR; APP; AVP; AVPR1A; AVPR1B; AVPR2; BDKRB1; BDKRB2; BRS3; C3; C5; C5AR1; CCBP2; CCK; CCKAR; CCL17; CCL19; CCL22; CCR10; CCR1; CCR4; CCR5; CCR7; CCR8; CCRL1; CGA; CHRM1; CX3CL1; CX3CR1; CXCL11; CXCL2; CXCR3; CXCR4; CXCR5; CXCR6; CYSLTR1; DRD1; DRD2; DRD3; DRD4; DRD5; EDN1; EDN2; EDNRA; F…	ADORA2A|IDBG-2843|ENSG00000128271|135|-1.0348795652389526|0.958527147769928; ADORA2B|IDBG-31920|ENSG00000170425|136|1.7522835731506348|0.1852153092622757; ADORA3|IDBG-101074|ENSG00000121933|140|-1.2310818433761597|0.7140510082244873; ADRA1A|IDBG-13362|ENSG00000120907|148|2.2015769481658936|0.0812884047627449; ADRA1B|IDBG-55923|ENSG00000170214|147|1.2531006336212158|0.5977968573570251; ADRA1D|IDBG…
Cap-dependent Translation Initiation	18804	REACTOME	77	10	Down	0.00112103	EIF1AX; EIF2B1; EIF2B2; EIF2B3; EIF2S1; EIF2S2; EIF2S3; EIF3A; EIF3C; EIF3D; EIF3E; EIF3F; EIF3G; EIF3H; EIF3I; EIF3J; EIF4A1; EIF4A2; EIF4B; EIF4E; EIF4EBP1; EIF5; EIF5B; PABPC1; RPL10A; RPL11; RPL12; RPL13; RPL13A; RPL15; RPL17; RPL18; RPL19; RPL21; RPL23A; RPL24; RPL26; RPL27; RPL27A; RPL28; RPL30; RPL35; RPL37; RPL3; RPL38; RPL39; RPL4; RPL5; RPL6; RPL7; RPL8; RPL9; RPS10; RPS11; RPS12; RPS15…	EIF1AX|IDBG-50658|ENSG00000173674|1964|-1.4687477350234985|0.4440729320049286; EIF2B1|IDBG-63590|ENSG00000111361|1967|-1.0132145881652832|0.9823366403579712; EIF2B2|IDBG-12676|ENSG00000119718|8892|1.0335794687271118|0.950400173664093; EIF2B3|IDBG-97830|ENSG00000070785|8891|-1.1728893518447876|0.7286165356636047; EIF2S1|IDBG-9859|ENSG00000134001|1965|1.2880524396896362|0.5337223410606384; EIF2S2|I…
Eukaryotic Translation Initiation	16696	REACTOME	77	10	Down	0.00112103	EIF1AX; EIF2B1; EIF2B2; EIF2B3; EIF2S1; EIF2S2; EIF2S3; EIF3A; EIF3C; EIF3D; EIF3E; EIF3F; EIF3G; EIF3H; EIF3I; EIF3J; EIF4A1; EIF4A2; EIF4B; EIF4E; EIF4EBP1; EIF5; EIF5B; PABPC1; RPL10A; RPL11; RPL12; RPL13; RPL13A; RPL15; RPL17; RPL18; RPL19; RPL21; RPL23A; RPL24; RPL26; RPL27; RPL27A; RPL28; RPL30; RPL35; RPL37; RPL3; RPL38; RPL39; RPL4; RPL5; RPL6; RPL7; RPL8; RPL9; RPS10; RPS11; RPS12; RPS15…	EIF1AX|IDBG-50658|ENSG00000173674|1964|-1.4687477350234985|0.4440729320049286; EIF2B1|IDBG-63590|ENSG00000111361|1967|-1.0132145881652832|0.9823366403579712; EIF2B2|IDBG-12676|ENSG00000119718|8892|1.0335794687271118|0.950400173664093; EIF2B3|IDBG-97830|ENSG00000070785|8891|-1.1728893518447876|0.7286165356636047; EIF2S1|IDBG-9859|ENSG00000134001|1965|1.2880524396896362|0.5337223410606384; EIF2S2|I…
Acyl chain remodelling of PI	13500	REACTOME	2	2	Down	0.00170415	PLA2G2E; PLA2G5;	PLA2G2E|IDBG-92781|ENSG00000188784|30814|-5.90823221206665|0.040137022733688354; PLA2G5|IDBG-92814|ENSG00000127472|5322|-3.1396400928497314|0.030117886140942574;
Acyl chain remodelling of PS	13502	REACTOME	2	2	Down	0.00170415	PLA2G2E; PLA2G5;	PLA2G2E|IDBG-92781|ENSG00000188784|30814|-5.90823221206665|0.040137022733688354; PLA2G5|IDBG-92814|ENSG00000127472|5322|-3.1396400928497314|0.030117886140942574;
Binding and entry of HIV virion	13775	REACTOME	2	2	Down	0.00170415	CCR5; CXCR4;	CCR5|IDBG-30229|ENSG00000160791|1234|-4.677325248718262|0.004857074003666639; CXCR4|IDBG-71032|ENSG00000121966|7852|-4.451540470123291|0.012877202592790127;
Formation of a pool of free 40S subunits	13447	REACTOME	63	9	Down	0.000992739	EIF1AX; EIF3A; EIF3C; EIF3D; EIF3E; EIF3F; EIF3G; EIF3H; EIF3I; EIF3J; RPL10A; RPL11; RPL12; RPL13; RPL13A; RPL15; RPL17; RPL18; RPL19; RPL21; RPL23A; RPL24; RPL26; RPL27; RPL27A; RPL28; RPL30; RPL35; RPL37; RPL3; RPL38; RPL39; RPL4; RPL5; RPL6; RPL7; RPL8; RPL9; RPS10; RPS11; RPS12; RPS15; RPS15A; RPS16; RPS19; RPS21; RPS23; RPS24; RPS25; RPS27; RPS27A; RPS28; RPS29; RPS2; RPS3; RPS3A; RPS4X; RP…	EIF1AX|IDBG-50658|ENSG00000173674|1964|-1.4687477350234985|0.4440729320049286; EIF3A|IDBG-90993|ENSG00000107581|8661|1.1875176429748535|0.7555453777313232; EIF3C|IDBG-23122|ENSG00000184110|8663|1.8051095008850098|0.13951684534549713; EIF3D|IDBG-5983|ENSG00000100353|8664|1.5451771020889282|0.2917338013648987; EIF3E|IDBG-32393|ENSG00000104408|3646|1.8442062139511108|0.08809459954500198; EIF3F|IDBG-…
Nonsense Mediated Decay (NMD) enhanced by the Exon Junction Complex (EJC)	13341	REACTOME	67	9	Down	0.00155584	CASC3; EIF4A3; ETF1; MAGOH; NCBP1; PABPC1; PPP2CA; PPP2R1A; PPP2R2A; RNPS1; RPL10A; RPL11; RPL12; RPL13; RPL13A; RPL15; RPL17; RPL18; RPL19; RPL21; RPL23A; RPL24; RPL26; RPL27; RPL27A; RPL28; RPL30; RPL35; RPL37; RPL3; RPL38; RPL39; RPL4; RPL5; RPL6; RPL7; RPL8; RPL9; RPS10; RPS11; RPS12; RPS15; RPS15A; RPS16; RPS19; RPS21; RPS23; RPS24; RPS25; RPS27; RPS27A; RPS28; RPS29; RPS2; RPS3; RPS3A; RPS4…	CASC3|IDBG-47220|ENSG00000108349|102466986,22794|1.2799631357192993|0.5868061780929565; EIF4A3|IDBG-71462|ENSG00000141543|9775|-1.4535667896270752|0.40107324719429016; ETF1|IDBG-47217|ENSG00000120705|2107|3.188934564590454|0.02468053251504898; MAGOH|IDBG-98726|ENSG00000162385|4116,55110|1.608644723892212|0.3007180690765381; NCBP1|IDBG-77860|ENSG00000136937|4686|3.667617082595825|0.009907269850373…
Nonsense-Mediated Decay (NMD)	16937	REACTOME	67	9	Down	0.00155584	CASC3; EIF4A3; ETF1; MAGOH; NCBP1; PABPC1; PPP2CA; PPP2R1A; PPP2R2A; RNPS1; RPL10A; RPL11; RPL12; RPL13; RPL13A; RPL15; RPL17; RPL18; RPL19; RPL21; RPL23A; RPL24; RPL26; RPL27; RPL27A; RPL28; RPL30; RPL35; RPL37; RPL3; RPL38; RPL39; RPL4; RPL5; RPL6; RPL7; RPL8; RPL9; RPS10; RPS11; RPS12; RPS15; RPS15A; RPS16; RPS19; RPS21; RPS23; RPS24; RPS25; RPS27; RPS27A; RPS28; RPS29; RPS2; RPS3; RPS3A; RPS4…	CASC3|IDBG-47220|ENSG00000108349|102466986,22794|1.2799631357192993|0.5868061780929565; EIF4A3|IDBG-71462|ENSG00000141543|9775|-1.4535667896270752|0.40107324719429016; ETF1|IDBG-47217|ENSG00000120705|2107|3.188934564590454|0.02468053251504898; MAGOH|IDBG-98726|ENSG00000162385|4116,55110|1.608644723892212|0.3007180690765381; NCBP1|IDBG-77860|ENSG00000136937|4686|3.667617082595825|0.009907269850373…
SRP-dependent cotranslational protein targeting to membrane	13454	REACTOME	71	9	Down	0.00235129	DDOST; RPL10A; RPL11; RPL12; RPL13; RPL13A; RPL15; RPL17; RPL18; RPL19; RPL21; RPL23A; RPL24; RPL26; RPL27; RPL27A; RPL28; RPL30; RPL35; RPL37; RPL3; RPL38; RPL39; RPL4; RPL5; RPL6; RPL7; RPL8; RPL9; RPN1; RPN2; RPS10; RPS11; RPS12; RPS15; RPS15A; RPS16; RPS19; RPS21; RPS23; RPS24; RPS25; RPS27; RPS27A; RPS28; RPS29; RPS2; RPS3; RPS3A; RPS4X; RPS5; RPS6; RPS7; RPS9; RPSA; SEC11A; SEC61B; SEC61G; …	DDOST|IDBG-409236|ENSG00000244038|1650|-1.753361463546753|0.2627561092376709; RPL10A|IDBG-84057|ENSG00000198755|4736|-2.5350866317749023|0.3381519019603729; RPL11|IDBG-93976|ENSG00000142676|6135|-1.3886487483978271|0.6509774327278137; RPL12|IDBG-85918|ENSG00000197958|6136|-1.4660236835479736|0.5700469017028809; RPL13|IDBG-47646|ENSG00000167526|606500,6137|-1.6512502431869507|0.6679224967956543; R…
Influenza Viral RNA Transcription and Replication	17866	REACTOME	73	9	Down	0.00285527	DNAJC3; GRSF1; GTF2F2; IPO5; NUP107; NUP133; NUP153; NUP214; NUP50; NUP54; NUP88; NUP93; NUPL2; POLR2B; POLR2E; POLR2G; POLR2I; POLR2J; POLR2K; RAE1; RPL10A; RPL11; RPL12; RPL13; RPL13A; RPL15; RPL17; RPL18; RPL19; RPL21; RPL23A; RPL24; RPL26; RPL27; RPL27A; RPL28; RPL30; RPL35; RPL37; RPL3; RPL38; RPL39; RPL4; RPL5; RPL6; RPL7; RPL8; RPL9; RPS10; RPS11; RPS12; RPS15; RPS15A; RPS16; RPS19; RPS21;…	DNAJC3|IDBG-43059|ENSG00000102580|5611|2.3490171432495117|0.0332748144865036; GRSF1|IDBG-22735|ENSG00000132463|2926|1.4331519603729248|0.37179937958717346; GTF2F2|IDBG-29148|ENSG00000188342|2963|2.0382771492004395|0.0710151419043541; IPO5|IDBG-44066|ENSG00000065150|3843|2.543975591659546|0.1070539578795433; NUP107|IDBG-46276|ENSG00000111581|57122|1.6037545204162598|0.3236178457736969; NUP133|IDBG…
Influenza Life Cycle	19285	REACTOME	78	9	Down	0.00449323	CALR; DNAJC3; GRSF1; GTF2F2; IPO5; KPNA1; KPNB1; NUP107; NUP133; NUP153; NUP214; NUP50; NUP54; NUP88; NUP93; NUPL2; POLR2B; POLR2E; POLR2G; POLR2I; POLR2J; POLR2K; RAE1; RAN; RPL10A; RPL11; RPL12; RPL13; RPL13A; RPL15; RPL17; RPL18; RPL19; RPL21; RPL23A; RPL24; RPL26; RPL27; RPL27A; RPL28; RPL30; RPL35; RPL37; RPL3; RPL38; RPL39; RPL4; RPL5; RPL6; RPL7; RPL8; RPL9; RPS10; RPS11; RPS12; RPS15; RPS…	CALR|IDBG-31410|ENSG00000179218|811|-1.0267823934555054|0.9625259041786194; DNAJC3|IDBG-43059|ENSG00000102580|5611|2.3490171432495117|0.0332748144865036; GRSF1|IDBG-22735|ENSG00000132463|2926|1.4331519603729248|0.37179937958717346; GTF2F2|IDBG-29148|ENSG00000188342|2963|2.0382771492004395|0.0710151419043541; IPO5|IDBG-44066|ENSG00000065150|3843|2.543975591659546|0.1070539578795433; KPNA1|IDBG-525…
Oxygen-dependent asparagine hydroxylation of Hypoxia-inducible Factor Alpha	13924	REACTOME	3	2	Down	0.00497297	EPAS1; HIF1A; HIF1AN;	EPAS1|IDBG-50208|ENSG00000116016|2034|1.2150826454162598|0.6565443873405457; HIF1A|IDBG-8510|ENSG00000100644|3091|-3.060119867324829|0.017428524792194366; HIF1AN|IDBG-86613|ENSG00000166135|55662|-9.991999626159668|1.3000000035390258E-4;
Influenza Infection	16853	REACTOME	79	9	Down	0.0048947	CALR; CPSF4; DNAJC3; GRSF1; GTF2F2; IPO5; KPNA1; KPNB1; NUP107; NUP133; NUP153; NUP214; NUP50; NUP54; NUP88; NUP93; NUPL2; POLR2B; POLR2E; POLR2G; POLR2I; POLR2J; POLR2K; RAE1; RAN; RPL10A; RPL11; RPL12; RPL13; RPL13A; RPL15; RPL17; RPL18; RPL19; RPL21; RPL23A; RPL24; RPL26; RPL27; RPL27A; RPL28; RPL30; RPL35; RPL37; RPL3; RPL38; RPL39; RPL4; RPL5; RPL6; RPL7; RPL8; RPL9; RPS10; RPS11; RPS12; RPS…	CALR|IDBG-31410|ENSG00000179218|811|-1.0267823934555054|0.9625259041786194; CPSF4|IDBG-29187|ENSG00000160917|10898|1.3031388521194458|0.6646007895469666; DNAJC3|IDBG-43059|ENSG00000102580|5611|2.3490171432495117|0.0332748144865036; GRSF1|IDBG-22735|ENSG00000132463|2926|1.4331519603729248|0.37179937958717346; GTF2F2|IDBG-29148|ENSG00000188342|2963|2.0382771492004395|0.0710151419043541; IPO5|IDBG-4…
Signaling by GPCR	17449	REACTOME	332	24	Down	0.00449281	ADCY3; ADCY7; ADCY8; ADCY9; ADCYAP1; ADCYAP1R1; ADM; ADORA2A; ADORA2B; ADORA3; ADRA1A; ADRA1B; ADRA1D; ADRA2A; ADRA2C; ADRB1; ADRB2; ADRB3; ADRBK1; AGTR1; AGTR2; AKAP13; AKT2; ANXA1; APLNR; APP; ARHGEF11; ARHGEF12; ARHGEF16; ARHGEF17; ARHGEF2; ARHGEF3; ARHGEF9; AVP; AVPR1A; AVPR1B; AVPR2; BDKRB1; BDKRB2; BRS3; C3; C5; C5AR1; CALCR; CALM1; CALM2; CASR; CCBP2; CCK; CCKAR; CCL17; CCL19; CCL22; CCR10…	ADCY3|IDBG-34125|ENSG00000138031|109|2.990806818008423|0.012877202592790127; ADCY7|IDBG-30450|ENSG00000121281|113|-1.017297387123108|0.9807777404785156; ADCY8|IDBG-35780|ENSG00000155897|114|-1.0184853076934814|0.9702843427658081; ADCY9|IDBG-12514|ENSG00000162104|115|3.1860597133636475|0.011455010622739792; ADCYAP1|IDBG-368|ENSG00000141433|116|-1.9985274076461792|0.061863310635089874; ADCYAP1R1|ID…
GPCR ligand binding	13757	REACTOME	9	5	Up	0.000153682	DROSHA; POLR2B; POLR2E; POLR2G; POLR2I; POLR2J; POLR2K; PRKRA; RAN;	DROSHA|IDBG-14255|ENSG00000113360|29102|4.7615132331848145|0.004413952119648457; POLR2B|IDBG-20530|ENSG00000047315|5431|3.1627557277679443|0.01696428470313549; POLR2E|IDBG-13793|ENSG00000099817|5434|2.078951597213745|0.08638590574264526; POLR2G|IDBG-51797|ENSG00000168002|5436|2.413722276687622|0.03707895800471306; POLR2I|IDBG-46497|ENSG00000105258|5438|-1.0279808044433594|0.9576817750930786; POLR…
Disease	472	KEGG	16	6	Up	0.000462617	ABAT; ACACB; ACADM; ACAT1; ACAT2; ACSS2; ECHS1; EHHADH; HADHA; HIBCH; LDHA; LDHC; MLYCD; MUT; PCCA; PCCB;	ABAT|IDBG-13842|ENSG00000183044|18|-1.475579857826233|0.31724095344543457; ACACB|IDBG-55817|ENSG00000076555|32|-1.0217746496200562|0.977698564529419; ACADM|IDBG-99766|ENSG00000117054|34|6.861000061035156|7.28209997760132E-5; ACAT1|IDBG-70137|ENSG00000075239|38|4.462491989135742|0.0017724429490044713; ACAT2|IDBG-98567|ENSG00000120437|39|3.9088313579559326|0.002052627969533205; ACSS2|IDBG-68854|ENS…
Natural killer cell mediated cytotoxicity	450	KEGG	23	7	Up	0.000661567	ACACB; ACAT1; ACAT2; ACSS2; ALDH1B1; ALDH2; ALDH3A2; ALDH7A1; ALDH9A1; DLD; FH; GLO1; GRHPR; HAGH; LDHA; LDHC; MDH2; ME1; ME2; PC; PCK1; PDHA1; PDHB;	ACACB|IDBG-55817|ENSG00000076555|32|-1.0217746496200562|0.977698564529419; ACAT1|IDBG-70137|ENSG00000075239|38|4.462491989135742|0.0017724429490044713; ACAT2|IDBG-98567|ENSG00000120437|39|3.9088313579559326|0.002052627969533205; ACSS2|IDBG-68854|ENSG00000131069|55902|1.5055960416793823|0.31757548451423645; ALDH1B1|IDBG-66261|ENSG00000137124|219|-1.583172082901001|0.25476327538490295; ALDH2|IDBG-5…
Activation of the mRNA upon binding of the cap-binding complex and eIFs, and subsequent binding to 43S	4037	PID BIOCARTA	8	4	Up	0.00126093	CHUK; DNAJC3; EIF2S1; EIF2S2; EIF2S3; MAP4K4; NFKBIA; TP53;	CHUK|IDBG-243385|ENSG00000213341|1147|1.7476621866226196|0.1860227733850479; DNAJC3|IDBG-43059|ENSG00000102580|5611|2.3490171432495117|0.0332748144865036; EIF2S1|IDBG-9859|ENSG00000134001|1965|1.2880524396896362|0.5337223410606384; EIF2S2|IDBG-67889|ENSG00000125977|8894|2.3726298809051514|0.047819506376981735; EIF2S3|IDBG-52677|ENSG00000130741|1968|1.1701794862747192|0.7116642594337463; MAP4K4|ID…
Ribosomal scanning and start codon recognition	4392	KEGG	92	15	Up	0.00140162	AP2B1; ATP5B; ATP5C1; ATP5D; ATP5G1; ATP5G3; ATP5J; ATP5O; BDNF; CASP9; CLTA; CLTB; COX5A; COX5B; COX6B1; COX6C; COX7B; COX7C; CREB3; CREBBP; CYC1; DCTN1; DCTN2; DCTN4; DNAI1; DNAL4; DNALI1; EP300; GNAQ; GRIN1; GRM5; HDAC1; HDAC2; HTT; IFT57; NDUFA12; NDUFA13; NDUFA1; NDUFA2; NDUFA3; NDUFA4; NDUFA4L2; NDUFA6; NDUFA8; NDUFA9; NDUFAB1; NDUFB10; NDUFB2; NDUFB3; NDUFB4; NDUFB5; NDUFB6; NDUFB7; NDUFB8…	AP2B1|IDBG-41836|ENSG00000006125|163|3.5738728046417236|0.0015737049980089068; ATP5B|IDBG-41395|ENSG00000110955|506|-1.8696534633636475|0.24907003343105316; ATP5C1|IDBG-52089|ENSG00000165629|509|2.2594635486602783|0.12602253258228302; ATP5D|IDBG-14054|ENSG00000099624|513|1.336540937423706|0.7233861088752747; ATP5G1|IDBG-57292|ENSG00000159199|516|1.0852082967758179|0.8854480385780334; ATP5G3|IDBG-…
Translation initiation complex formation	15209	PID NCI	66	12	Up	0.001602	AFP; APC; BAK1; BDKRB2; BID; BNIP3L; BTG2; CASP6; CCNG1; CD82; CEBPZ; CSE1L; CTSD; CX3CL1; DDB2; DDIT4; DKK1; DROSHA; DUSP1; DUSP5; EDN2; EGFR; EPHA2; FAS; FOXA1; GADD45A; HDAC2; HIC1; HTT; IGFBP3; MAP4K4; MDM2; MLH1; MSH2; NDRG1; NFYA; NFYB; NFYC; PCNA; PLK3; PMS2; POU4F1; POU4F2; PPM1J; PRDM1; PRKAB1; PRMT1; PTEN; RB1; RGCC; RPS27L; SERPINB5; SESN1; SFN; SH2D1A; STEAP3; TFDP1; TP53; TP63; TP73;…	AFP|IDBG-23783|ENSG00000081051|174|12.573304176330566|0.012307087890803814; APC|IDBG-37007|ENSG00000134982|324|-1.736263632774353|0.14159658551216125; BAK1|IDBG-82944|ENSG00000030110|578|1.4010981321334839|0.3343386650085449; BDKRB2|IDBG-18990|ENSG00000168398|624|-1.2128856182098389|0.6223899126052856; BID|IDBG-1050|ENSG00000015475|101929618,637|-5.833693981170654|0.0012599220499396324; BNIP3L|ID…
Calcineurin-regulated NFAT-dependent transcription in lymphocytes	19742	REACTOME	34	8	Up	0.00177703	APEX1; CCNH; CDK7; DDB1; DDB2; ERCC3; ERCC4; ERCC5; ERCC6; ERCC8; GTF2H1; GTF2H3; GTF2H4; MNAT1; PCNA; POLE; POLR2B; POLR2E; POLR2G; POLR2I; POLR2J; POLR2K; RAD23B; RFC1; RFC3; RFC4; RFC5; RPA1; RPA2; RPA3; TCEA1; XAB2; XPA; XPC;	APEX1|IDBG-2246|ENSG00000100823|328|1.1684545278549194|0.8539467453956604; CCNH|IDBG-32948|ENSG00000134480|902|-4.817656517028809|0.008625196292996407; CDK7|IDBG-25495|ENSG00000134058|1022|-1.1439812183380127|0.7703363299369812; DDB1|IDBG-49964|ENSG00000167986|1642|-1.193126916885376|0.8459035158157349; DDB2|IDBG-42769|ENSG00000134574|1643|5.031000137329102|3.1999999191612005E-4; ERCC3|IDBG-68963…
Peptide ligand-binding receptors	16194	INOH	21	6	Up	0.00233315	ACACB; ACAT1; ACAT2; ACSS2; ALDH1A1; ALDH1B1; ALDH2; ALDH3A2; ALDH7A1; ALDH9A1; DLD; GLO1; HAGH; LDHA; LDHC; ME1; ME2; MLYCD; PDHA1; PDHB; PDHX;	ACACB|IDBG-55817|ENSG00000076555|32|-1.0217746496200562|0.977698564529419; ACAT1|IDBG-70137|ENSG00000075239|38|4.462491989135742|0.0017724429490044713; ACAT2|IDBG-98567|ENSG00000120437|39|3.9088313579559326|0.002052627969533205; ACSS2|IDBG-68854|ENSG00000131069|55902|1.5055960416793823|0.31757548451423645; ALDH1A1|IDBG-71008|ENSG00000165092|216|1.3863255977630615|0.3487350642681122; ALDH1B1|IDBG-…
Translation	19919	REACTOME	28	7	Up	0.00236704	DROSHA; H2AFX; H2AFZ; H3F3B; HIST1H2AC; HIST1H2BL; HIST2H2BE; IPO8; NUP107; NUP133; NUP153; NUP214; NUP50; NUP54; NUP88; NUP93; NUPL2; POLR2B; POLR2E; POLR2G; POLR2I; POLR2J; POLR2K; PRKRA; RAE1; RAN; TSN; TSNAX;	DROSHA|IDBG-14255|ENSG00000113360|29102|4.7615132331848145|0.004413952119648457; H2AFX|IDBG-74259|ENSG00000188486|3014|1.4848533868789673|0.3410907983779907; H2AFZ|IDBG-31707|ENSG00000164032|3015|-1.2731139659881592|0.6917796730995178; H3F3B|IDBG-68902|ENSG00000132475|100616282,3020,3021|-2.4625978469848633|0.054569266736507416; HIST1H2AC|IDBG-67915|ENSG00000180573|8334|2.442808151245117|0.205022…
[truncated: 11 more rows]

## Sheet: Primers
Name	Forward primer	Reverse primer
ACTB	CCTCGGCCTGGGTGGTGTG	GGGGCCCTGGCTGTCCTCA
CASP6	AATGGGGAAACCGAAAGAAGTCAA	TCCCGCTGTTAAGAATCCCAAGTT
FAS	GGAAGGCCAGCATCGTGAGG	CAGGAGGGCCCATAACCAGTGTA
GADD45A	GCGAGCGGGGCCTTTGTCCTTC	CGTCCCTGTCGTCGCCCTCGTC
GAPDH	AGGCCGGGGCTCACTTG	CTCCAGGCGGCAGGTCAGAT
IFNG	CTTTGCGTGACTTTGTGTTTTTC	TTCTCTTCCGCTTTCTTAGGTTAG
NFKB	TCTATGACAGCAAAGCCCCCAATG	TCCCGCCACCGAAACTATCTGAG
RB1	ACACCACGAAAAAGTAACCCTGAT	CAAGAGCGCATGCCAACAAAGACA
